# Supplementary material for: Comparative lipidomics of iPSC-derived microglia protocols reveal lipid droplet and immune differences mediated by media composition
Source: Stem Cell Reports. 2026 Jan 8;21(2):102779. doi: 10.1016/j.stemcr.2025.102779 (PMC12903089; doi:10.1016/j.stemcr.2025.102779)
Supplement: Data S2. Lipidomic data file of EB and iTF microglia with medium switch (WTC11) (dataset 1), related to Figure 3 [file mmc3.xlsx]

## Sheet: Data S2
Raw data (nmol/g) - WTC11
Sample ID	Group	Cell count (Mio)	CE 14:0	CE 15:0	CE 16:0	CE 16:1	CE 18:0	CE 18:1	CE 18:2	CE 18:3	CE 18:4	CE 20:0	CE 20:1	CE 20:2	CE 20:3	CE 20:4	CE 20:5	CE 22:0	CE 22:1	CE 22:2	CE 22:4	CE 22:5	CE 22:6	CE 24:0	CE 24:1	Cer d18:0/14:0	Cer d18:0/16:0	Cer d18:0/18:0	Cer d18:0/18:1	Cer d18:0/20:0	Cer d18:0/22:0	Cer d18:0/22:1	Cer d18:0/24:0	Cer d18:0/24:1	Cer d18:0/26:0	Cer d18:0/26:1	Cer d18:1/14:0	Cer d18:1/16:0	Cer d18:1/18:0	Cer d18:1/18:1	Cer d18:1/20:0	Cer d18:1/20:1	Cer d18:1/22:0	Cer d18:1/22:1	Cer d18:1/24:0	Cer d18:1/24:1	Cer d18:1/26:0	Cer d18:1/26:1	DG 12:0_16:0
ARO_2024_002_1.1_AR01	iTF-iTF	1.5	0.178253	0.128069	0.499063	1.13115	0.1155	8.13096	1.16396	0.098042	0.0103967	0.121811	0.984832	0.933633	0.986626	0.152111	0.0273815	0.0194432	0.256603	0.129049	0.182795	0.111157	0.0249467	0.0195525	0.177259	0.0418501	0.359466	0.064255	0.0548159		0.0454722	0.0800459		0.145336			0.361066	4.86728	0.267045	0.0785072	0.0879225	0.0269893	0.216343	0.161229	0.165474	3.06545		0.0509203	0.0473765
ARO_2024_002_1.2_AR01	iTF-iTF	1.5	0.210722	0.150237	0.572276	1.22673	0.108436	8.19046	1.24067	0.117103	0.0103396	0.163025	1.02766	0.853908	0.928603	0.158877	0.0413744	0.0268324	0.250804	0.13001	0.167476	0.133073	0.0371844	0.0183377	0.171393	0.0521194	0.534976	0.0889551	0.0871244			0.0676284	0.0683494	0.185147			0.477807	6.40564	0.360744	0.111659	0.123732	0.0438945	0.274453	0.232598	0.178066	3.97759		0.0476097	0.0706806
ARO_2024_001_1.3_AR01	iTF-iTF	1.5	0.244271	0.158308	0.64301	1.4073	0.14573	9.45814	1.4393	0.109184		0.157244	1.24208	1.09576	1.07637	0.163467	0.0394204	0.0223178	0.305995	0.145439	0.202503	0.130759	0.0339723	0.0216387	0.218366	0.0558267	0.516384	0.0796677	0.0766453		0.0353832	0.0610304	0.0551526	0.214316			0.630631	7.71686	0.388531	0.140027	0.130031	0.0533819	0.32118	0.2732	0.190784	4.30097		0.0523754	0.0573176
ARO_2024_002_NTC1_AR	iTF-iTF	0.8	0.0776976	0.0876933	0.217497	0.507594	0.040059	2.59558	0.450958	0.0595095	0.00392088	0.0984342	0.37071	0.287188	0.311222	0.0682025	0.0203281	0.020222	0.0897882	0.0409232	0.0732198	0.0700916	0.0246508	0.012556	0.0765796	0.0186247	0.222339	0.0365911	0.0230488	0.0166009		0.03721	0.0225874	0.0858923			0.20586	2.60504	0.168237	0.0445222	0.0543477	0.0178027	0.115633	0.112397	0.0686758	1.61796	0.00478992	0.0220122	0.0290119
ARO_2024_002_NTC2_AR	iTF-iTF	0.8	0.152351	0.179239	0.499635	1.06496	0.107948	3.84139	1.08028	0.10649	0.0111113	0.112965	0.425527	0.294162	0.382011	0.178421	0.0672876	0.0334189	0.103269	0.0398107	0.0755502	0.129684	0.0325112	0.0339485	0.0818028	0.0193899	0.184166	0.0407437	0.0311628	0.0232765	0.0201555	0.0342116	0.034578	0.0774066			0.1748	3.2911	0.247091	0.0450996	0.0876551	0.022314	0.19218	0.135464	0.112918	1.99649	0.0115172	0.0234706	0.0228594
ARO_2024_002_NTC3_AR	iTF-iTF	0.8	0.116919	0.130708	0.395585	0.764345	0.0995227	3.72857	0.654869	0.0902166	0.00831406	0.114543	0.424336	0.277031	0.386875	0.128442	0.0646203	0.0169125	0.103545	0.0367552	0.0743283	0.150471	0.0272491	0.0180807	0.0693954		0.161219	0.0269081	0.0236536		0.0153285	0.024877	0.0349156	0.0656508			0.150437	3.04878	0.228384	0.0377237	0.0811971	0.0196204	0.161405	0.11508	0.0960677	1.89816	0.00707494	0.0156771	0.0242378
ARO_2024_003_1_NTC_1	iTF-iTF	0.8	0.103346	0.0947662	0.428088	0.865497	0.29251	5.42128	0.795208	0.091725	0.00939739	0.052876	0.580945	0.557608	0.579293	0.150869	0.0623938	0.0139427	0.152387	0.0738486	0.130162	0.136415	0.0180226	0.0181591	0.102978	0.0247943	0.451941	0.0363414	0.0306033		0.0251485	0.0363414		0.169275			0.155128	3.30428	0.200029	0.0539698	0.060223	0.0194441	0.136978	0.0950532	0.162941	1.67863		0.0124353	0.0264506
ARO_2024_003_1_NTC_2	iTF-iTF	0.8	0.110572	0.113394	0.513454	0.996102	0.311428	6.04263	0.840557	0.101841	0.00905183	0.0556675	0.628561	0.570912	0.609532	0.164773	0.0603826	0.016442	0.15532	0.089431	0.125046	0.162382	0.0173137	0.0149318	0.112439	0.0314406	0.430531	0.0467349	0.0455435	0.0265724	0.0234443	0.0430838	0.0270955	0.176169			0.133588	3.0665	0.200022	0.0472059	0.0672949	0.0142051	0.155635	0.101158	0.17131	1.78439	0.00546249	0.0160761	0.0436247
ARO_2024_003_1_NTC_3	iTF-iTF	0.8	0.12302	0.113393	0.526444	1.0715	0.316753	6.51212	0.920423	0.108148	0.0106706	0.0698315	0.632623	0.648861	0.67097	0.17876	0.0700019	0.0160654	0.171571	0.0920251	0.142126	0.176926	0.0202887	0.0208055	0.118001	0.0360934	0.569052	0.0410648	0.0424949			0.0400433		0.20226			0.175651	3.64948	0.227831	0.0537881	0.0631941	0.0195005	0.161267	0.10326	0.20463	1.92299		0.0172646	0.0391425
ARO_2024_003_2_NTC_1	iTF-iTF	0.8	0.0862278	0.0913969	0.32724	0.559217	0.178941	2.66541	0.409077	0.0628858	0.00764373	0.0506377	0.276699	0.210859	0.261995	0.0961532	0.0533467	0.0124489	0.0750544	0.0312242	0.0607171	0.145335	0.0200306	0.0155762	0.0552083	0.022234	0.543364	0.0422446	0.0343851	0.0298177	0.0283268	0.0433908		0.193051			0.164869	4.29381	0.328771	0.0662302	0.105221	0.0233886	0.213416	0.141572	0.186962	1.91903	0.00586184	0.0121899	0.0289991
ARO_2024_003_2_NTC_2	iTF-iTF	0.8	0.0689364	0.0884075	0.298839	0.469932	0.1515	2.45405	0.36096	0.0596656	0.00683826	0.0446251	0.244928	0.191192	0.257409	0.0861469	0.061226	0.0155574	0.0630484	0.0309323	0.059208	0.121921	0.0225597	0.0155574	0.0471985	0.0266001	0.479644	0.0406209	0.0268746	0.029037	0.0252272	0.0241975	0.0227044	0.151208			0.146575	3.50528	0.278321	0.0444309	0.0875632	0.0158062	0.18771	0.118307	0.164338	1.64896		0.0158969	0.0272002
ARO_2024_003_2_NTC_3	iTF-iTF	0.8	0.0557259	0.0646964	0.245483	0.409209	0.134345	2.09339	0.319604	0.0495011	0.00808257	0.035634	0.214869	0.168465	0.215195	0.0825846	0.0464096	0.00917845	0.0667867	0.0267072	0.0555188	0.123234	0.0158265	0.0119917	0.0422209	0.0229232	0.389647	0.0299481	0.0235591	0.0161202	0.0146413	0.029815	0.0177937	0.149211			0.127808	3.28666	0.262657	0.0534674	0.0830721	0.0170424	0.166788	0.116919	0.162559	1.55654		0.00995859	0.027161
ARO_2024_003_3_NTC_1	iTF-iTF	0.8	0.0811707	0.0793063	0.273131	0.512101	0.136024	2.74397	0.413446	0.0509532	0.00518744	0.0376637	0.314986	0.311622	0.308641	0.0786087	0.0418983	0.013717	0.0905579	0.04539	0.064061	0.0813884	0.0129925	0.0170882	0.0648071	0.030043	0.420664	0.0306264	0.0308567			0.0290222	0.0175008	0.171945			0.141391	3.01735	0.177454	0.0460319	0.0507068	0.0184349	0.119265	0.0925798	0.14443	1.65054		0.0118953	0.0244308
ARO_2024_003_3_NTC_2	iTF-iTF	0.8	0.0706391	0.0674535	0.286832	0.530793	0.170345	3.0123	0.44762	0.056367	0.00741443	0.0431589	0.334531	0.319661	0.318752	0.0897172	0.0396303	0.013695	0.093511	0.0441933	0.0648284	0.0832197	0.0111733	0.0163286	0.0671153		0.442089	0.0345923	0.0252007	0.0166412	0.0163483	0.0352184	0.0189479	0.188927			0.141809	3.09361	0.189019	0.0484875	0.0567623	0.0190223	0.138536	0.0947595	0.163046	1.7183	0.00509441	0.01592	0.023315
ARO_2024_003_3_NTC_3	iTF-iTF	0.8	0.0853162	0.0733943	0.290826	0.545148	0.158138	3.02358	0.434999	0.0540936		0.0435341	0.337638	0.333695	0.319613	0.0888989	0.0527034	0.0127652	0.0902006	0.0554834	0.0674481	0.0895998	0.0147162	0.0130061	0.0625013	0.0264432	0.44371	0.0393405	0.0289378			0.026701	0.0216202	0.167			0.144575	3.08485	0.185145	0.0525773	0.0602387	0.0176832	0.133399	0.0976191	0.1574	1.71548		0.0179078	0.0221783
ARO_2024_003_4_NTC_1	iTF-iTF	0.8	0.0779512	0.0992415	0.338977	0.504667	0.174785	2.72366	0.421534	0.0729975	0.00697966	0.0551808	0.417617	0.371114	0.323874	0.0886068	0.0349468	0.0152745	0.132592	0.058857	0.0652867	0.0725592	0.0163514	0.0170634	0.083528	0.0370084	0.60098	0.0592499	0.0404914		0.0308963	0.0377376	0.0426599	0.228431			0.169292	3.93912	0.286082	0.0584315	0.0936464	0.0254518	0.193644	0.140736	0.213573	2.24933	0.00815617	0.0166443	0.020322
ARO_2024_003_4_NTC_2	iTF-iTF	0.8	0.0631604	0.0599416	0.210877	0.382193	0.135953	2.01439	0.301343	0.0403311	0.00553911	0.0488903	0.279983	0.261512	0.218298	0.0516091	0.0265605	0.0107349	0.0962672	0.042828	0.046316	0.0609371	0.0138217	0.0161606	0.0595085	0.0219689	0.40419	0.0329841	0.0271923	0.0240002		0.0356419	0.0227678	0.155434			0.126224	2.7245	0.193332	0.0427065	0.0655918	0.0168715	0.144301	0.095156	0.15885	1.65942		0.0130389	0.0222396
ARO_2024_003_4_NTC_3	iTF-iTF	0.8	0.0531033	0.0529639	0.197604	0.332518	0.105805	1.69321	0.272917	0.0388757		0.044434	0.266548	0.202939	0.196016	0.0536112	0.0280683	0.0106593	0.0748129	0.0400334	0.0436208	0.0483504	0.0109844	0.0138629	0.0473667	0.0293999	0.341551	0.0266053	0.0245699		0.0133141	0.0264599	0.0293829	0.165593			0.108246	2.30768	0.164704	0.0355479	0.0515515	0.0158444	0.130424	0.0891866	0.148178	1.44155	0.00348651	0.0130539	0.0260669
ARO_2024_001_1.11_AR01	EB-EB	0.8	0.0837551	0.0697296	0.854372	0.403909	0.164238	3.11675	0.631799	0.0532158	0.0031591	0.0338074	0.207244	0.202368	0.575267	0.793018	0.246508	0.0197368	0.0720208	0.0340414	0.286495	0.553171	0.102711	0.0245829	0.167318		0.0515301	0.0179496	0.00953691	0.0114704	0.00133567	0.0185815	0.0237906	0.0598827	0.0145963		0.0564742	1.75572	0.223122	0.0255961	0.0998058	0.00809179	0.340279	0.0807636	0.543332	1.99634	0.00866288	0.040417	0.0143908
ARO_2024_002_1.12_AR01	EB-EB	0.8	0.130762	0.102676	1.24578	0.685064	0.218124	4.76702	1.02649	0.074719	0.00387126	0.0469362	0.291776	0.307953	0.892304	1.41931	0.415065	0.0231137	0.096222	0.0470123	0.477457	0.889749	0.140828	0.0301357	0.250064		0.0372294	0.0181534		0.0123864	0.017141	0.0178891	0.0302062	0.0347233		0.0137111	0.0464969	1.48196	0.219845	0.014671	0.0977155	0.0082218	0.351757	0.0744065	0.562297	1.95195	0.00745199	0.0371061	0.0206017
ARO_2024_002_1.13_AR01	EB-EB	0.8	0.100412	0.0656343	0.928998	0.463557	0.164255	3.7417	0.688522	0.051905	0.00458891	0.0321804	0.255066	0.250137	0.643778	0.701592	0.184334	0.0176498	0.0775608	0.0426732	0.317948	0.53675	0.120543	0.0231504	0.183252		0.0541542	0.0189335		0.0175953	0.0210422		0.0413616	0.0528892		0.0138609	0.0423838	1.50857	0.206224	0.0160609	0.10645	0.00683524	0.361872	0.0748604	0.626428	2.0368	0.0055929	0.0524003	0.0203762
ARO_2024_002_2.11_AR01	EB-EB	0.8	0.0459137	0.0540914	0.129713	0.243962	0.0196049	0.226077	0.083336	0.0134408		0.0253207	0.0395758	0.0185191	0.0242198	0.0281652	0.0169121	0.00875859	0.011667	0.00460998	0.00930651	0.0200645	0.0109572	0.0138693	0.0172919		0.0570247	0.0153666		0.0141314	0.0135938	0.023478	0.0317342	0.0780371		0.0132582	0.0682975	1.66218	0.199404	0.0127672	0.0981456	0.0100953	0.354354	0.0852465	0.673153	2.12686	0.0132433	0.0989344	0.0229536
ARO_2024_001_2.12_AR01	EB-EB	0.8	0.0728303	0.0882974	0.191909	0.33901	0.0289084	0.305406	0.106951	0.0158061		0.0395301	0.0489933	0.0240954	0.0284982	0.0341754	0.0216357	0.0165608	0.0176411	0.00446916	0.0112478	0.0272637	0.0142123	0.0296888	0.0333517		0.0756047			0.0236184	0.0223907	0.0242193	0.0409831	0.068666	0.0207525	0.0202918	0.103048	2.4786	0.257417	0.0187682	0.128075	0.0112847	0.406438	0.109687	0.719941	2.52569	0.0127106	0.0982516	0.0488307
ARO_2024_001_2.13_AR01	EB-EB	0.8	0.0481196	0.059572	0.181731	0.26078	0.0270244	0.350956	0.105329	0.0144889		0.0283179	0.0447605	0.0291663	0.0411197	0.0425826	0.0190386	0.0141868	0.0124067	0.00541014	0.0162286	0.0314344	0.0141584	0.0161842	0.0261756		0.0905897	0.0138488		0.00819399	0.0155662	0.0133032	0.0515014	0.0621201		0.0213613	0.108031	2.65173	0.270844	0.0249927	0.143657	0.012666	0.446833	0.129663	0.698557	2.61631	0.0122961	0.0949893	0.0247801
ARO_2024_001_3.11_AR01	EB-EB	0.8	0.0481315	0.0511572	0.156773	0.234817	0.0298057	0.310652	0.0947597	0.0121802	0.00280059	0.0233783	0.038754	0.0223575	0.0395816	0.0379577	0.0218131	0.0140306	0.0136491	0.00474309	0.0185709	0.0322471	0.0147581	0.017538	0.0236912		0.0618688	0.0131796			0.0192834		0.0199897	0.0763493	0.0204213	0.024249	0.0661547	2.1527	0.274083	0.0211738	0.121122	0.00852007	0.414068	0.104752	0.670776	2.43451	0.0102844	0.0812511	0.0341271
ARO_2024_001_3.12_AR01	EB-EB	0.8	0.0382001	0.0419305	0.138419	0.138932	0.0209677	0.240477	0.0823683	0.013329		0.0246773	0.0445945	0.02134	0.0295358	0.0346085	0.0203829	0.0109792	0.0126147	0.00406671	0.0148093	0.0349298	0.015957	0.0115435	0.0265851		0.0650753	0.0123544	0.0212431	0.0149171	0.00686208	0.0176398	0.052979	0.0529834		0.0124611	0.0883556	2.73453	0.315703	0.0271358	0.149744	0.0132112	0.476438	0.134216	0.783757	3.08013	0.0101552	0.0953974
ARO_2024_002_3.13_AR01	EB-EB	0.8	0.0364574	0.0457449	0.157733	0.157923	0.0195544	0.313879	0.0854555	0.013938		0.0246193	0.048281	0.0246962	0.0402594	0.040849	0.0183994	0.010037	0.016008	0.00531812	0.0240115	0.0421504	0.0169562	0.0132757	0.0278468	0.0145388	0.0751974	0.0248126		0.0175762	0.0187259	0.0243329	0.0658414	0.0972107		0.0375227	0.07836	2.45053	0.318285	0.016048	0.15321	0.0125856	0.562986	0.125984	0.906936	3.42894	0.0143749	0.103247
ARO_2024_001_4.11_AR01	EB-EB	0.8	0.0470922	0.0566343	0.266233	0.242654	0.0511867	0.642918	0.152305	0.0204351		0.0364907	0.068129	0.0508458	0.118176	0.170609	0.0640447	0.0208601	0.0273549	0.00700085	0.058964	0.101029	0.0258439	0.0250853	0.0633324		0.0765572	0.00585348		0.0202898	0.010767	0.0206099	0.0215844	0.0575645	0.0205477	0.00895478	0.0686	2.79384	0.353319	0.0238167	0.167767	0.0136908	0.59266	0.13767	0.804453	3.25444	0.00861474	0.0840836	0.0189082
ARO_2024_001_4.12_AR01	EB-EB	0.8	0.0502297	0.0628738	0.243073	0.255874	0.0488958	0.510702	0.140193	0.0177639		0.0761537	0.0805261	0.0419397	0.0863831	0.122119	0.0501675	0.0468835	0.0433709	0.00955531	0.040659	0.0777365	0.0243624	0.104979	0.0855546		0.0638798	0.00842177		0.0146423	0.0197163		0.0362629	0.0488928	0.0150279	0.0167926	0.0536394	2.20321	0.295804	0.0257415	0.140693	0.00997497	0.477019	0.104698	0.667312	2.60769	0.0108067	0.06597	0.0172519
ARO_2024_002_4.13_AR01	EB-EB	0.8	0.0412272	0.0517317	0.290573	0.205092	0.0594598	0.708425	0.163661	0.0171261		0.0299797	0.0748911	0.0527425	0.128131	0.157029	0.0578082	0.0102515	0.0240572	0.00750468	0.0639502	0.112118	0.0276744	0.0166201	0.0655671		0.0538608	0.0190027		0.00658862	0.0187639	0.0155378	0.0456924	0.0678041			0.0422783	2.16591	0.363633	0.0184658	0.159771	0.0106404	0.643529	0.113951	0.917402	3.33505	0.00700524	0.077522	0.0181974
ARO_2024_002_1.14_AR01	EB-iTF	0.8	0.081462	0.086703	0.291211	0.51493	0.041143	1.03373	0.274824	0.0468216	0.00425891	0.0536681	0.0963297	0.069429	0.157095	0.118331	0.111017	0.0153819	0.0335065	0.0133345	0.0342099	0.0937717	0.0309132	0.02271	0.0475303	0.0136236	0.170781	0.0388916	0.0603254	0.0127445	0.0347747	0.0564314	0.0748643	0.146521	0.0243952		0.114501	2.48235	0.199075	0.0371598	0.065163	0.0127899	0.309074	0.132109	0.618914	2.80785	0.014031	0.0742335	0.0391853
ARO_2024_001_1.15_AR01	EB-iTF	0.8	0.042056	0.0594099	0.158493	0.229519	0.0208178	0.428063	0.115135	0.0231127	0.00308095	0.0411152	0.0509492	0.0341016	0.0603279	0.0510251	0.0468614	0.0130299	0.0120363	0.00576338	0.0167209	0.0444853	0.0160597	0.0147095	0.0307758		0.0948558	0.0415385	0.0440712		0.0304875	0.0277007	0.0509342	0.102672		0.0143224	0.109208	2.20497	0.163771	0.0335251	0.0567578	0.00831704	0.193805	0.101583	0.361326	1.6768	0.00533922	0.0536899	0.0263432
ARO_2024_002_1.16_AR01	EB-iTF	0.8	0.0511481	0.0675618	0.218489	0.28277	0.0247912	0.749233	0.200063	0.0324261		0.0510784	0.0717303	0.0625572	0.121514	0.0826631	0.0794592	0.0161211	0.0225623	0.00875437	0.027945	0.0726486	0.0247506	0.0114316	0.0327244		0.199328	0.0537311	0.0636474		0.0309247	0.0618676	0.059277	0.146879	0.0390879		0.144637	2.7186	0.228397	0.0422211	0.0694359	0.0121674	0.342118	0.128751	0.694727	3.04342	0.0105921	0.093159	0.0239916
ARO_2024_002_2.14_AR01	EB-iTF	0.8	0.0283889	0.0415486	0.12722	0.11801	0.0145929	0.215753	0.0623318	0.0160451		0.0474747	0.0434383	0.0156072	0.0321987	0.0340741	0.0322773	0.0121966	0.010437		0.00890318	0.0303119	0.0229589	0.00813828	0.0142111		0.131313	0.0192795	0.0284263		0.0334252	0.0285506	0.0503483	0.0860331	0.026747	0.0215943	0.15803	3.47106	0.262333	0.0360104	0.10721	0.0125388	0.516266	0.163928	0.881614	3.11254	0.0206141	0.142935	0.0299151
ARO_2024_002_2.15_AR01	EB-iTF	0.8	0.0433361	0.0504697	0.122132	0.167874	0.0171878	0.201053	0.0672565	0.0152691		0.041532	0.0422786	0.0138731	0.0236888	0.0211622	0.0283988	0.0135581	0.00873398	0.00461386	0.00679828	0.0258087	0.020725	0.0129646	0.0131911	0.0193014	0.149473	0.0243438	0.0297219	0.0150948	0.0217811	0.0246537	0.056792	0.13991	0.0245862	0.0185364	0.152091	3.65756	0.282505	0.0328604	0.0964318	0.0143385	0.502972	0.142474	0.84137	2.98308	0.017924	0.163096	0.0300155
ARO_2024_002_2.16_AR01	EB-iTF	0.8	0.0437159	0.0427484	0.133821	0.165724	0.0181013	0.221364	0.071438	0.0153791	0.00402636	0.0524613	0.051519	0.0177087	0.029236	0.0312974	0.0302481	0.0143657	0.0130563	0.00381752	0.00870241	0.0303759	0.0247706	0.00864227	0.0185836	0.00900268	0.178337	0.0285297	0.0494508	0.0188637	0.0466634	0.0371805	0.0684039	0.111	0.0307118	0.0210573	0.176803	4.62446	0.378198	0.0539409	0.146356	0.0189032	0.651877	0.209275	1.1181	3.86373	0.0211892	0.203265	0.027415
ARO_2024_002_3.14_AR01	EB-iTF	0.8	0.0504678	0.0591223	0.126865	0.214022	0.0212762	0.201753	0.0839867	0.0207669		0.0503835	0.0457098	0.0155622	0.0246894	0.0269807	0.0395493	0.0155898	0.0121917	0.0034702	0.00952035	0.0312392	0.0190247	0.0172311	0.0145791		0.113442	0.032225	0.0522909	0.0168772	0.0374289	0.041281	0.0581652	0.119651	0.0317033		0.101553	2.43995	0.232512	0.0311867	0.0748859	0.0142563	0.42173	0.120171	0.829567	2.43881	0.0162649	0.112901	0.019285
ARO_2024_002_3.15_AR01	EB-iTF	0.8	0.0425253	0.0499567	0.115808	0.209358	0.0199131	0.201281	0.0732368	0.0122623		0.0492535	0.042681	0.0138832	0.0240496	0.0155075	0.0270325	0.0119412	0.0107373		0.00619717	0.0280248	0.0159801	0.0185553	0.0185715		0.0982071	0.0218977	0.049888	0.0148794	0.0223662	0.0316798	0.0537052	0.138209	0.0301788	0.00934702	0.0710106	1.71442	0.158362	0.0257576	0.0622353	0.00768775	0.385146	0.0878666	0.828559	2.15731	0.0183423	0.114734	0.0257579
ARO_2024_001_3.16_AR01	EB-iTF	0.8	0.070098	0.0718178	0.153658	0.322314	0.0267926	0.236651	0.0872338	0.0156465	0.00351287	0.0510399	0.0615527	0.01963	0.0263525	0.026796	0.0307161	0.0173142	0.018278	0.00583974	0.00818405	0.0307317	0.0242691	0.0286828	0.0261071		0.120437	0.0220893	0.0429383		0.0209993	0.0366673	0.0309762	0.0870593	0.024591	0.0173339	0.113218	2.60108	0.218359	0.0371354	0.0716045	0.0101315	0.412874	0.124335	0.85412	2.48454	0.0177393	0.120007	0.0258067
ARO_2024_001_4.14_AR01	EB-iTF	0.8	0.0515606	0.0556771	0.164064	0.202927	0.0247242	0.223174	0.0748012	0.0154756	0.00359466	0.05327	0.0462447	0.0180368	0.0259266	0.0320985	0.0405664	0.0178916	0.0163388	0.00542223	0.0115354	0.0389498	0.0272491	0.0293894	0.0211452		0.069121	0.0229941	0.0513925	0.0131534	0.0161606	0.0352634	0.0441681	0.0973715	0.0275114	0.0201643	0.0995111	2.29383	0.225668	0.0336073	0.0711752	0.0124824	0.38788	0.104425	0.758367	2.31517	0.0148723	0.10317	0.0257704
ARO_2024_001_4.15_AR01	EB-iTF	0.8	0.0332483	0.0616733	0.168075	0.167815	0.0261713	0.364829	0.125439	0.0187741		0.0591362	0.0488146	0.0196006	0.0305199	0.0380439	0.0342867	0.0151921	0.0140858	0.00373931	0.010458	0.0390785	0.0238952	0.0179173	0.017016	0.0174321	0.0635487	0.0340391	0.05527		0.0264592	0.0585585	0.0609251	0.107782	0.0309302	0.0167015	0.104692	2.24716	0.220414	0.034125	0.0773089	0.013136	0.394976	0.103254	0.748396	2.28277	0.0290376	0.0957674	0.0227529
ARO_2024_001_4.16_AR01	EB-iTF	0.8	0.0385136	0.0410122	0.148915	0.215078	0.0216896	0.210072	0.0738035	0.0180535	0.00380649	0.0612855	0.0441477	0.0157276	0.0274599	0.0313191	0.0407859	0.0178672	0.0150768	0.00362954	0.00829347	0.0385642	0.0225678	0.0266355	0.0182551	0.0107277	0.0361245	0.0174167	0.0433958	0.0108348	0.020732	0.0327535	0.0411456	0.0799176	0.0140259	0.0171149	0.0852928	1.82182	0.191152	0.0283466	0.0644533	0.00963918	0.348038	0.0907859	0.682896	1.92687	0.0129937	0.0859896	0.018115
Normalized data (nmol/1x10e6 cells) - WTC11
Sample ID	Group	CE 14:0	CE 15:0	CE 16:0	CE 16:1	CE 18:0	CE 18:1	CE 18:2	CE 18:3	CE 18:4	CE 20:0	CE 20:1	CE 20:2	CE 20:3	CE 20:4	CE 20:5	CE 22:0	CE 22:1	CE 22:2	CE 22:4	CE 22:5	CE 22:6	CE 24:0	CE 24:1	Cer d18:0/14:0	Cer d18:0/16:0	Cer d18:0/18:0	Cer d18:0/18:1	Cer d18:0/20:0	Cer d18:0/22:0	Cer d18:0/22:1	Cer d18:0/24:0	Cer d18:0/24:1	Cer d18:0/26:0	Cer d18:0/26:1	Cer d18:1/14:0	Cer d18:1/16:0	Cer d18:1/18:0	Cer d18:1/18:1	Cer d18:1/20:0	Cer d18:1/20:1	Cer d18:1/22:0	Cer d18:1/22:1	Cer d18:1/24:0	Cer d18:1/24:1	Cer d18:1/26:0	Cer d18:1/26:1	DG 12:0_16:0	DG 12:0_18:0
ARO_2024_002_1.1_AR01	iTF-iTF	0.00668448	0.00480259	0.0187149	0.0424183	0.00433126	0.304911	0.0436483	0.00367658	0.000389877	0.00456791	0.0369312	0.0350112	0.0369985	0.00570416	0.00102681	0.000729118	0.0096226	0.00483934	0.00685481	0.00416839	0.0009355	0.00073322	0.0066472	0.00156938	0.01348	0.00240956	0.00205559	0	0.00170521	0.00300172	0	0.00545011	0	0	0.01354	0.182523	0.0100142	0.00294402	0.00329709	0.0010121	0.00811285	0.00604609	0.00620526	0.114954	0	0.00190951	0.00177662	0
ARO_2024_002_1.2_AR01	iTF-iTF	0.00790208	0.00563387	0.0214603	0.0460023	0.00406635	0.307142	0.0465251	0.00439136	0.000387736	0.00611343	0.0385374	0.0320216	0.0348226	0.00595788	0.00155154	0.00100622	0.00940514	0.00487537	0.00628035	0.00499025	0.00139442	0.000687665	0.00642725	0.00195448	0.0200616	0.00333582	0.00326717	0	0	0.00253606	0.0025631	0.00694301	0	0	0.0179178	0.240212	0.0135279	0.0041872	0.00463995	0.00164604	0.010292	0.00872244	0.00667749	0.14916	0	0.00178536	0.00265052	0
ARO_2024_001_1.3_AR01	iTF-iTF	0.00916015	0.00593654	0.0241129	0.0527737	0.00546487	0.35468	0.0539737	0.00409439	0	0.00589665	0.046578	0.041091	0.040364	0.00613002	0.00147826	0.000836916	0.0114748	0.00545395	0.00759387	0.00490347	0.00127396	0.000811452	0.00818874	0.0020935	0.0193644	0.00298754	0.0028742	0	0.00132687	0.00228864	0.00206822	0.00803684	0	0	0.0236487	0.289382	0.0145699	0.00525103	0.00487615	0.00200182	0.0120442	0.010245	0.0071544	0.161286	0	0.00196408	0.00214941	0
ARO_2024_002_NTC1_AR	iTF-iTF	0.00155395	0.00175387	0.00434993	0.0101519	0.00080118	0.0519117	0.00901917	0.00119019	7.84175e-05	0.00196868	0.0074142	0.00574376	0.00622443	0.00136405	0.000406562	0.00040444	0.00179576	0.000818465	0.0014644	0.00140183	0.000493016	0.000251119	0.00153159	0.000372494	0.00444678	0.000731822	0.000460977	0.000332018	0	0.0007442	0.000451749	0.00171785	0	0	0.0041172	0.0521008	0.00336474	0.000890444	0.00108695	0.000356053	0.00231265	0.00224795	0.00137352	0.0323591	9.57983e-05	0.000440245	0.000580238	0.000207054
ARO_2024_002_NTC2_AR	iTF-iTF	0.00304703	0.00358478	0.00999271	0.0212992	0.00215897	0.0768277	0.0216056	0.00212979	0.000222225	0.00225929	0.00851054	0.00588324	0.00764021	0.00356842	0.00134575	0.000668379	0.00206538	0.000796215	0.001511	0.00259369	0.000650224	0.00067897	0.00163606	0.000387798	0.00368333	0.000814874	0.000623255	0.00046553	0.000403111	0.000684232	0.000691559	0.00154813	0	0	0.003496	0.065822	0.00494182	0.000901992	0.0017531	0.000446281	0.0038436	0.00270928	0.00225835	0.0399299	0.000230344	0.000469413	0.000457189	0
ARO_2024_002_NTC3_AR	iTF-iTF	0.00233838	0.00261417	0.00791169	0.0152869	0.00199045	0.0745713	0.0130974	0.00180433	0.000166281	0.00229087	0.00848671	0.00554062	0.00773749	0.00256883	0.00129241	0.000338251	0.0020709	0.000735104	0.00148657	0.00300943	0.000544983	0.000361615	0.00138791	0	0.00322439	0.000538162	0.000473072	0	0.00030657	0.00049754	0.000698312	0.00131302	0	0	0.00300874	0.0609757	0.00456767	0.000754474	0.00162394	0.000392408	0.00322809	0.0023016	0.00192135	0.0379631	0.000141499	0.000313542	0.000484756	0
ARO_2024_003_1_NTC_1	iTF-iTF	0.00206693	0.00189532	0.00856177	0.0173099	0.0058502	0.108426	0.0159042	0.0018345	0.000187948	0.00105752	0.0116189	0.0111522	0.0115859	0.00301738	0.00124788	0.000278854	0.00304774	0.00147697	0.00260324	0.00272829	0.000360451	0.000363182	0.00205955	0.000495887	0.00903881	0.000726828	0.000612066	0	0.000502971	0.000726828	0	0.00338549	0	0	0.00310255	0.0660855	0.00400058	0.0010794	0.00120446	0.000388882	0.00273955	0.00190106	0.00325883	0.0335726	0	0.000248706	0.000529013	0
ARO_2024_003_1_NTC_2	iTF-iTF	0.00221145	0.00226789	0.0102691	0.019922	0.00622856	0.120853	0.0168111	0.00203683	0.000181037	0.00111335	0.0125712	0.0114182	0.0121906	0.00329545	0.00120765	0.00032884	0.0031064	0.00178862	0.00250091	0.00324763	0.000346274	0.000298636	0.00224877	0.000628812	0.00861062	0.000934699	0.00091087	0.000531448	0.000468887	0.000861676	0.00054191	0.00352338	0	0	0.00267176	0.0613301	0.00400044	0.000944118	0.0013459	0.000284102	0.00311269	0.00202315	0.00342621	0.0356878	0.00010925	0.000321522	0.000872495	0
ARO_2024_003_1_NTC_3	iTF-iTF	0.0024604	0.00226785	0.0105289	0.02143	0.00633505	0.130242	0.0184085	0.00216296	0.000213411	0.00139663	0.0126525	0.0129772	0.0134194	0.00357519	0.00140004	0.000321308	0.00343142	0.0018405	0.00284252	0.00353851	0.000405773	0.000416109	0.00236002	0.000721869	0.011381	0.000821296	0.000849899	0	0	0.000800866	0	0.00404519	0	0	0.00351302	0.0729896	0.00455662	0.00107576	0.00126388	0.00039001	0.00322533	0.00206521	0.00409259	0.0384599	0	0.000345293	0.000782851	0
ARO_2024_003_2_NTC_1	iTF-iTF	0.00172456	0.00182794	0.00654479	0.0111843	0.00357882	0.0533081	0.00818153	0.00125772	0.000152875	0.00101275	0.00553399	0.00421719	0.00523989	0.00192306	0.00106693	0.000248979	0.00150109	0.000624484	0.00121434	0.0029067	0.000400613	0.000311524	0.00110417	0.00044468	0.0108673	0.000844892	0.000687703	0.000596354	0.000566536	0.000867815	0	0.00386102	0	0	0.00329738	0.0858763	0.00657542	0.0013246	0.00210442	0.000467773	0.00426833	0.00283143	0.00373924	0.0383807	0.000117237	0.000243797	0.000579981	0
ARO_2024_003_2_NTC_2	iTF-iTF	0.00137873	0.00176815	0.00597678	0.00939864	0.00302999	0.049081	0.00721919	0.00119331	0.000136765	0.000892503	0.00489857	0.00382384	0.00514818	0.00172294	0.00122452	0.000311148	0.00126097	0.000618646	0.00118416	0.00243841	0.000451193	0.000311148	0.000943971	0.000532001	0.00959289	0.000812417	0.000537493	0.000580739	0.000504543	0.000483949	0.000454089	0.00302417	0	0	0.00293151	0.0701055	0.00556643	0.000888618	0.00175126	0.000316124	0.0037542	0.00236614	0.00328676	0.0329793	0	0.000317937	0.000544003	0
ARO_2024_003_2_NTC_3	iTF-iTF	0.00111452	0.00129393	0.00490966	0.00818417	0.00268691	0.0418678	0.00639209	0.000990022	0.000161652	0.000712679	0.00429737	0.00336931	0.00430391	0.00165169	0.000928193	0.000183569	0.00133573	0.000534144	0.00111038	0.00246469	0.00031653	0.000239833	0.000844417	0.000458464	0.00779294	0.000598961	0.000471183	0.000322404	0.000292825	0.000596299	0.000355874	0.00298421	0	0	0.00255616	0.0657332	0.00525314	0.00106935	0.00166144	0.000340848	0.00333576	0.00233839	0.00325118	0.0311307	0	0.000199172	0.00054322	0
ARO_2024_003_3_NTC_1	iTF-iTF	0.00162341	0.00158613	0.00546262	0.010242	0.00272048	0.0548794	0.00826893	0.00101906	0.000103749	0.000753274	0.00629972	0.00623243	0.00617282	0.00157217	0.000837966	0.000274341	0.00181116	0.000907799	0.00128122	0.00162777	0.000259851	0.000341763	0.00129614	0.000600861	0.00841328	0.000612528	0.000617133	0	0	0.000580443	0.000350016	0.00343891	0	0	0.00282781	0.0603469	0.00354908	0.000920638	0.00101414	0.000368698	0.00238529	0.0018516	0.0028886	0.0330108	0	0.000237906	0.000488617	0
ARO_2024_003_3_NTC_2	iTF-iTF	0.00141278	0.00134907	0.00573663	0.0106159	0.0034069	0.0602459	0.00895239	0.00112734	0.000148289	0.000863179	0.00669061	0.00639322	0.00637504	0.00179434	0.000792607	0.0002739	0.00187022	0.000883865	0.00129657	0.00166439	0.000223465	0.000326573	0.00134231	0	0.00884178	0.000691845	0.000504014	0.000332824	0.000326966	0.000704367	0.000378958	0.00377854	0	0	0.00283619	0.0618721	0.00378038	0.000969749	0.00113525	0.000380446	0.00277072	0.00189519	0.00326092	0.034366	0.000101888	0.000318401	0.000466299	0
ARO_2024_003_3_NTC_3	iTF-iTF	0.00170632	0.00146789	0.00581652	0.010903	0.00316276	0.0604717	0.00869999	0.00108187	0	0.000870683	0.00675277	0.00667389	0.00639227	0.00177798	0.00105407	0.000255304	0.00180401	0.00110967	0.00134896	0.001792	0.000294323	0.000260121	0.00125003	0.000528864	0.00887421	0.00078681	0.000578757	0	0	0.00053402	0.000432405	0.00333999	0	0	0.00289149	0.0616971	0.0037029	0.00105155	0.00120477	0.000353665	0.00266797	0.00195238	0.003148	0.0343096	0	0.000358155	0.000443566	0
ARO_2024_003_4_NTC_1	iTF-iTF	0.00155902	0.00198483	0.00677954	0.0100933	0.00349571	0.0544731	0.00843068	0.00145995	0.000139593	0.00110362	0.00835233	0.00742228	0.00647747	0.00177214	0.000698935	0.00030549	0.00265184	0.00117714	0.00130573	0.00145118	0.000327028	0.000341268	0.00167056	0.000740168	0.0120196	0.001185	0.000809828	0	0.000617926	0.000754752	0.000853198	0.00456862	0	0	0.00338584	0.0787825	0.00572165	0.00116863	0.00187293	0.000509035	0.00387288	0.00281472	0.00427146	0.0449867	0.000163123	0.000332886	0.000406439	0
ARO_2024_003_4_NTC_2	iTF-iTF	0.00126321	0.00119883	0.00421754	0.00764387	0.00271907	0.0402877	0.00602685	0.000806622	0.000110782	0.000977806	0.00559965	0.00523024	0.00436596	0.00103218	0.00053121	0.000214697	0.00192534	0.00085656	0.000926319	0.00121874	0.000276434	0.000323213	0.00119017	0.000439378	0.00808379	0.000659682	0.000543846	0.000480005	0	0.000712838	0.000455356	0.00310868	0	0	0.00252447	0.0544901	0.00386663	0.000854131	0.00131184	0.00033743	0.00288602	0.00190312	0.00317701	0.0331884	0	0.000260778	0.000444791	0
ARO_2024_003_4_NTC_3	iTF-iTF	0.00106207	0.00105928	0.00395208	0.00665036	0.0021161	0.0338641	0.00545833	0.000777515	0	0.00088868	0.00533095	0.00405878	0.00392032	0.00107222	0.000561366	0.000213185	0.00149626	0.000800667	0.000872415	0.000967008	0.000219688	0.000277257	0.000947335	0.000587999	0.00683103	0.000532106	0.000491399	0	0.000266283	0.000529199	0.000587659	0.00331185	0	0	0.00216492	0.0461537	0.00329408	0.000710958	0.00103103	0.000316887	0.00260848	0.00178373	0.00296356	0.028831	6.97302e-05	0.000261078	0.000521337	0
ARO_2024_001_1.11_AR01	EB-EB	0.0016751	0.00139459	0.0170874	0.00807819	0.00328476	0.062335	0.012636	0.00106432	6.3182e-05	0.000676148	0.00414487	0.00404735	0.0115053	0.0158604	0.00493016	0.000394736	0.00144042	0.000680828	0.0057299	0.0110634	0.00205422	0.000491658	0.00334636	0	0.0010306	0.000358993	0.000190738	0.000229408	2.67135e-05	0.000371631	0.000475812	0.00119765	0.000291926	0	0.00112948	0.0351145	0.00446245	0.000511922	0.00199612	0.000161836	0.00680557	0.00161527	0.0108666	0.0399267	0.000173258	0.00080834	0.000287816	0
ARO_2024_002_1.12_AR01	EB-EB	0.00261524	0.00205351	0.0249156	0.0137013	0.00436247	0.0953403	0.0205298	0.00149438	7.74252e-05	0.000938724	0.00583552	0.00615907	0.0178461	0.0283862	0.00830131	0.000462274	0.00192444	0.000940245	0.00954915	0.017795	0.00281657	0.000602715	0.00500127	0	0.000744587	0.000363067	0	0.000247728	0.000342821	0.000357781	0.000604124	0.000694466	0	0.000274221	0.000929937	0.0296392	0.0043969	0.000293419	0.00195431	0.000164436	0.00703513	0.00148813	0.0112459	0.039039	0.00014904	0.000742122	0.000412033	0.000256269
ARO_2024_002_1.13_AR01	EB-EB	0.00200824	0.00131269	0.01858	0.00927115	0.00328511	0.0748341	0.0137704	0.0010381	9.17782e-05	0.000643608	0.00510132	0.00500274	0.0128756	0.0140318	0.00368669	0.000352997	0.00155122	0.000853464	0.00635896	0.010735	0.00241086	0.000463008	0.00366504	0	0.00108308	0.00037867	0	0.000351906	0.000420843	0	0.000827232	0.00105778	0	0.000277218	0.000847676	0.0301714	0.00412449	0.000321218	0.00212899	0.000136705	0.00723744	0.00149721	0.0125286	0.0407359	0.000111858	0.00104801	0.000407525	0
ARO_2024_002_2.11_AR01	EB-EB	0.000918274	0.00108183	0.00259427	0.00487924	0.000392098	0.00452154	0.00166672	0.000268815	0	0.000506413	0.000791515	0.000370381	0.000484397	0.000563305	0.000338241	0.000175172	0.000233341	9.21995e-05	0.00018613	0.00040129	0.000219144	0.000277386	0.000345839	0	0.00114049	0.000307332	0	0.000282628	0.000271877	0.00046956	0.000634684	0.00156074	0	0.000265163	0.00136595	0.0332436	0.00398807	0.000255344	0.00196291	0.000201906	0.00708707	0.00170493	0.0134631	0.0425372	0.000264865	0.00197869	0.000459072	0.000346785
ARO_2024_001_2.12_AR01	EB-EB	0.00145661	0.00176595	0.00383818	0.00678021	0.000578167	0.00610812	0.00213903	0.000316123	0	0.000790603	0.000979866	0.000481908	0.000569963	0.000683508	0.000432714	0.000331217	0.000352821	8.93832e-05	0.000224957	0.000545274	0.000284247	0.000593775	0.000667033	0	0.00151209	0	0	0.000472367	0.000447813	0.000484387	0.000819662	0.00137332	0.000415051	0.000405837	0.00206096	0.049572	0.00514833	0.000375364	0.0025615	0.000225693	0.00812875	0.00219373	0.0143988	0.0505139	0.000254212	0.00196503	0.000976613	0.00194096
ARO_2024_001_2.13_AR01	EB-EB	0.000962392	0.00119144	0.00363461	0.0052156	0.000540488	0.00701912	0.00210658	0.000289779	0	0.000566359	0.00089521	0.000583326	0.000822393	0.000851652	0.000380773	0.000283736	0.000248133	0.000108203	0.000324572	0.000628689	0.000283168	0.000323684	0.000523512	0	0.00181179	0.000276976	0	0.00016388	0.000311324	0.000266064	0.00103003	0.0012424	0	0.000427225	0.00216063	0.0530345	0.00541688	0.000499855	0.00287314	0.00025332	0.00893665	0.00259326	0.0139711	0.0523261	0.000245922	0.00189979	0.000495601	0.000417501
ARO_2024_001_3.11_AR01	EB-EB	0.000962631	0.00102314	0.00313546	0.00469633	0.000596115	0.00621304	0.00189519	0.000243604	5.60119e-05	0.000467566	0.00077508	0.00044715	0.000791632	0.000759155	0.000436261	0.000280611	0.000272982	9.48617e-05	0.000371419	0.000644943	0.000295161	0.000350759	0.000473824	0	0.00123738	0.000263592	0	0	0.000385669	0	0.000399794	0.00152699	0.000408425	0.00048498	0.00132309	0.0430541	0.00548165	0.000423477	0.00242243	0.000170401	0.00828135	0.00209504	0.0134155	0.0486902	0.000205688	0.00162502	0.000682542	0.000826575
ARO_2024_001_3.12_AR01	EB-EB	0.000764002	0.000838611	0.00276838	0.00277865	0.000419353	0.00480955	0.00164737	0.00026658	0	0.000493545	0.00089189	0.000426799	0.000590716	0.000692169	0.000407658	0.000219584	0.000252295	8.13343e-05	0.000296187	0.000698596	0.000319141	0.00023087	0.000531703	0	0.00130151	0.000247089	0.000424861	0.000298343	0.000137242	0.000352796	0.00105958	0.00105967	0	0.000249223	0.00176711	0.0546906	0.00631406	0.000542716	0.00299488	0.000264224	0.00952877	0.00268433	0.0156751	0.0616026	0.000203104	0.00190795	0	0.000394837
ARO_2024_002_3.13_AR01	EB-EB	0.000729148	0.000914898	0.00315467	0.00315846	0.000391087	0.00627758	0.00170911	0.000278759	0	0.000492386	0.000965621	0.000493924	0.000805189	0.000816979	0.000367988	0.00020074	0.000320159	0.000106362	0.00048023	0.000843009	0.000339123	0.000265514	0.000556937	0.000290775	0.00150395	0.000496252	0	0.000351524	0.000374519	0.000486657	0.00131683	0.00194421	0	0.000750453	0.0015672	0.0490106	0.0063657	0.00032096	0.00306421	0.000251713	0.0112597	0.00251968	0.0181387	0.0685788	0.000287499	0.00206493	0	0
ARO_2024_001_4.11_AR01	EB-EB	0.000941843	0.00113269	0.00532467	0.00485308	0.00102373	0.0128584	0.00304609	0.000408702	0	0.000729814	0.00136258	0.00101692	0.00236352	0.00341217	0.00128089	0.000417203	0.000547098	0.000140017	0.00117928	0.00202058	0.000516877	0.000501706	0.00126665	0	0.00153114	0.00011707	0	0.000405795	0.000215341	0.000412198	0.000431688	0.00115129	0.000410954	0.000179096	0.001372	0.0558769	0.00706637	0.000476335	0.00335534	0.000273816	0.0118532	0.00275341	0.0160891	0.0650888	0.000172295	0.00168167	0.000378164	0.000295743
ARO_2024_001_4.12_AR01	EB-EB	0.00100459	0.00125748	0.00486146	0.00511748	0.000977916	0.010214	0.00280387	0.000355277	0	0.00152307	0.00161052	0.000838794	0.00172766	0.00244238	0.00100335	0.000937671	0.000867417	0.000191106	0.00081318	0.00155473	0.000487248	0.00209957	0.00171109	0	0.0012776	0.000168435	0	0.000292846	0.000394326	0	0.000725258	0.000977856	0.000300559	0.000335851	0.00107279	0.0440642	0.00591608	0.00051483	0.00281385	0.000199499	0.00954038	0.00209396	0.0133462	0.0521537	0.000216134	0.0013194	0.000345037	0.000389913
ARO_2024_002_4.13_AR01	EB-EB	0.000824545	0.00103463	0.00581145	0.00410184	0.0011892	0.0141685	0.00327323	0.000342523	0	0.000599594	0.00149782	0.00105485	0.00256261	0.00314058	0.00115616	0.000205031	0.000481144	0.000150094	0.001279	0.00224237	0.000553489	0.000332403	0.00131134	0	0.00107722	0.000380055	0	0.000131772	0.000375278	0.000310756	0.000913847	0.00135608	0	0	0.000845567	0.0433181	0.00727266	0.000369317	0.00319542	0.000212808	0.0128706	0.00227902	0.018348	0.066701	0.000140105	0.00155044	0.000363948	0
ARO_2024_002_1.14_AR01	EB-iTF	0.00162924	0.00173406	0.00582423	0.0102986	0.000822861	0.0206745	0.00549648	0.000936431	8.51782e-05	0.00107336	0.00192659	0.00138858	0.0031419	0.00236661	0.00222034	0.000307638	0.000670129	0.000266691	0.000684198	0.00187543	0.000618264	0.000454201	0.000950606	0.000272473	0.00341561	0.000777831	0.00120651	0.000254891	0.000695493	0.00112863	0.00149729	0.00293042	0.000487905	0	0.00229002	0.0496471	0.00398149	0.000743196	0.00130326	0.000255798	0.00618148	0.00264218	0.0123783	0.056157	0.000280621	0.00148467	0.000783706	0.0018355
ARO_2024_001_1.15_AR01	EB-iTF	0.00084112	0.0011882	0.00316987	0.00459038	0.000416357	0.00856126	0.00230271	0.000462254	6.16191e-05	0.000822304	0.00101898	0.000682033	0.00120656	0.0010205	0.000937228	0.000260598	0.000240726	0.000115268	0.000334417	0.000889705	0.000321194	0.00029419	0.000615517	0	0.00189712	0.000830771	0.000881425	0	0.00060975	0.000554013	0.00101868	0.00205343	0	0.000286447	0.00218415	0.0440994	0.00327543	0.000670503	0.00113516	0.000166341	0.00387609	0.00203165	0.00722651	0.0335361	0.000106784	0.0010738	0.000526865	0.00246729
ARO_2024_002_1.16_AR01	EB-iTF	0.00102296	0.00135124	0.00436977	0.0056554	0.000495825	0.0149847	0.00400125	0.000648522	0	0.00102157	0.00143461	0.00125114	0.00243028	0.00165326	0.00158918	0.000322423	0.000451246	0.000175087	0.0005589	0.00145297	0.000495011	0.000228633	0.000654487	0	0.00398657	0.00107462	0.00127295	0	0.000618495	0.00123735	0.00118554	0.00293757	0.000781759	0	0.00289274	0.054372	0.00456795	0.000844422	0.00138872	0.000243348	0.00684237	0.00257502	0.0138945	0.0608683	0.000211842	0.00186318	0.000479831	0.0014751
ARO_2024_002_2.14_AR01	EB-iTF	0.000567779	0.000830971	0.00254441	0.00236019	0.000291857	0.00431506	0.00124664	0.000320901	0	0.000949494	0.000868765	0.000312144	0.000643973	0.000681482	0.000645546	0.000243933	0.000208739	0	0.000178064	0.000606239	0.000459177	0.000162766	0.000284221	0	0.00262625	0.00038559	0.000568526	0	0.000668503	0.000571011	0.00100697	0.00172066	0.00053494	0.000431885	0.00316059	0.0694212	0.00524665	0.000720209	0.0021442	0.000250777	0.0103253	0.00327856	0.0176323	0.0622507	0.000412281	0.0028587	0.000598301	0.000432345
ARO_2024_002_2.15_AR01	EB-iTF	0.000866721	0.00100939	0.00244263	0.00335749	0.000343757	0.00402105	0.00134513	0.000305382	0	0.00083064	0.000845572	0.000277462	0.000473776	0.000423244	0.000567976	0.000271161	0.00017468	9.22773e-05	0.000135966	0.000516175	0.0004145	0.000259291	0.000263823	0.000386028	0.00298946	0.000486876	0.000594437	0.000301895	0.000435621	0.000493074	0.00113584	0.00279821	0.000491723	0.000370727	0.00304182	0.0731511	0.0056501	0.000657208	0.00192864	0.000286771	0.0100594	0.00284949	0.0168274	0.0596615	0.000358479	0.00326192	0.000600311	0
ARO_2024_002_2.16_AR01	EB-iTF	0.000874319	0.000854969	0.00267641	0.00331448	0.000362026	0.00442727	0.00142876	0.000307582	8.05273e-05	0.00104923	0.00103038	0.000354175	0.00058472	0.000625948	0.000604963	0.000287314	0.000261127	7.63504e-05	0.000174048	0.000607518	0.000495412	0.000172845	0.000371672	0.000180054	0.00356673	0.000570593	0.000989016	0.000377275	0.000933268	0.000743611	0.00136808	0.00222	0.000614236	0.000421145	0.00353607	0.0924892	0.00756396	0.00107882	0.00292711	0.000378064	0.0130375	0.00418551	0.022362	0.0772746	0.000423784	0.00406531	0.0005483	0.000463687
ARO_2024_002_3.14_AR01	EB-iTF	0.00100936	0.00118245	0.0025373	0.00428043	0.000425523	0.00403505	0.00167973	0.000415339	0	0.00100767	0.000914197	0.000311245	0.000493787	0.000539614	0.000790987	0.000311796	0.000243834	6.9404e-05	0.000190407	0.000624785	0.000380494	0.000344622	0.000291582	0	0.00226884	0.0006445	0.00104582	0.000337543	0.000748577	0.000825619	0.0011633	0.00239303	0.000634067	0	0.00203106	0.0487991	0.00465024	0.000623733	0.00149772	0.000285125	0.0084346	0.00240342	0.0165913	0.0487761	0.000325298	0.00225801	0.000385701	0.000378555
ARO_2024_002_3.15_AR01	EB-iTF	0.000850507	0.000999135	0.00231615	0.00418717	0.000398262	0.00402563	0.00146474	0.000245247	0	0.000985071	0.000853619	0.000277664	0.000480991	0.00031015	0.00054065	0.000238823	0.000214746	0	0.000123943	0.000560496	0.000319601	0.000371107	0.00037143	0	0.00196414	0.000437954	0.000997761	0.000297587	0.000447324	0.000633596	0.0010741	0.00276417	0.000603577	0.00018694	0.00142021	0.0342884	0.00316724	0.000515152	0.00124471	0.000153755	0.00770292	0.00175733	0.0165712	0.0431463	0.000366846	0.00229468	0.000515158	0
ARO_2024_001_3.16_AR01	EB-iTF	0.00140196	0.00143636	0.00307316	0.00644628	0.000535851	0.00473302	0.00174468	0.00031293	7.02574e-05	0.0010208	0.00123105	0.0003926	0.000527051	0.000535921	0.000614322	0.000346285	0.000365559	0.000116795	0.000163681	0.000614634	0.000485383	0.000573657	0.000522141	0	0.00240874	0.000441786	0.000858767	0	0.000419985	0.000733346	0.000619524	0.00174119	0.00049182	0.000346677	0.00226436	0.0520216	0.00436719	0.000742708	0.00143209	0.000202631	0.00825748	0.00248671	0.0170824	0.0496908	0.000354785	0.00240013	0.000516134	0.000385591
ARO_2024_001_4.14_AR01	EB-iTF	0.00103121	0.00111354	0.00328128	0.00405854	0.000494484	0.00446348	0.00149602	0.000309513	7.18933e-05	0.0010654	0.000924894	0.000360737	0.000518532	0.00064197	0.000811329	0.000357831	0.000326776	0.000108445	0.000230708	0.000778996	0.000544983	0.000587787	0.000422903	0	0.00138242	0.000459882	0.00102785	0.000263067	0.000323212	0.000705268	0.000883361	0.00194743	0.000550228	0.000403287	0.00199022	0.0458765	0.00451336	0.000672145	0.0014235	0.000249648	0.0077576	0.00208851	0.0151673	0.0463033	0.000297445	0.0020634	0.000515408	0
ARO_2024_001_4.15_AR01	EB-iTF	0.000664967	0.00123347	0.0033615	0.0033563	0.000523426	0.00729658	0.00250877	0.000375483	0	0.00118272	0.000976293	0.000392011	0.000610398	0.000760879	0.000685734	0.000303843	0.000281715	7.47861e-05	0.00020916	0.00078157	0.000477905	0.000358347	0.000340319	0.000348642	0.00127097	0.000680782	0.0011054	0	0.000529184	0.00117117	0.0012185	0.00215564	0.000618604	0.000334029	0.00209384	0.0449432	0.00440829	0.000682499	0.00154618	0.00026272	0.00789952	0.00206508	0.0149679	0.0456555	0.000580751	0.00191535	0.000455058	0.000548901
ARO_2024_001_4.16_AR01	EB-iTF	0.000770271	0.000820244	0.00297829	0.00430156	0.000433793	0.00420143	0.00147607	0.00036107	7.61297e-05	0.00122571	0.000882954	0.000314553	0.000549198	0.000626383	0.000815718	0.000357344	0.000301536	7.25908e-05	0.000165869	0.000771285	0.000451356	0.000532711	0.000365101	0.000214553	0.00072249	0.000348333	0.000867915	0.000216697	0.00041464	0.00065507	0.000822911	0.00159835	0.000280518	0.000342297	0.00170586	0.0364364	0.00382304	0.000566932	0.00128907	0.000192784	0.00696077	0.00181572	0.0136579	0.0385375	0.000259874	0.00171979	0.0003623	0
[truncated: 996 more columns]
