# Supplementary material for: Comparative lipidomics of iPSC-derived microglia protocols reveal lipid droplet and immune differences mediated by media composition
Source: Stem Cell Reports. 2026 Jan 8;21(2):102779. doi: 10.1016/j.stemcr.2025.102779 (PMC12903089; doi:10.1016/j.stemcr.2025.102779)
Supplement: Data S3. Lipidomic data file of EB and iTF microglia with medium switch (WTC11) (dataset 2), related to Figure 3 [file mmc4.xlsx]

## Sheet: Data S3
Raw data (nmol/g) - WTC11
Sample ID	Group	Cell count (Mio)	CE 12:0	CE 14:0	CE 14:1	CE 15:0	CE 16:0	CE 16:1	CE 17:0	CE 18:0	CE 18:1	CE 18:2	CE 18:3	CE 18:4	CE 20:0	CE 20:1	CE 20:2	CE 20:3	CE 20:4	CE 20:5	CE 22:0	CE 22:1	CE 22:2	CE 22:4	CE 22:5	CE 22:6	CE 24:0	CE 24:1	Cer d18:0/14:0	Cer d18:0/16:0	Cer d18:0/18:0	Cer d18:0/18:1	Cer d18:0/20:0	Cer d18:0/20:1	Cer d18:0/22:0	Cer d18:0/22:1	Cer d18:0/24:0	Cer d18:0/24:1	Cer d18:0/26:0	Cer d18:0/26:1	Cer d18:1/14:0	Cer d18:1/16:0	Cer d18:1/18:0	Cer d18:1/18:1	Cer d18:1/20:0	Cer d18:1/20:1	Cer d18:1/22:0	Cer d18:1/22:1	Cer d18:1/24:0
ARO_2024_011_8.1_AR21	EB-EB	1		0.0655264	0.0233292	0.047843	0.255663	0.240003		0.0291582	0.871373	0.225197	0.0791748		0.0277313	0.0687802	0.0565027	0.10609	0.0934706	0.0511254		0.02139	0.00978256	0.0298499	0.0949138	0.0318773		0.0248903		0.489247	0.232313	0.0728089	0.0603008		0.0689653	0.0490084	0.110058	0.203907			0.139571	3.45223	0.353473	0.044683	0.143358	0.0199128	0.420648	0.23681	0.655373
ARO_2024_011_8.2_AR21	EB-EB	1		0.0461363	0.018449	0.0551665	0.22351	0.214773		0.0241864	0.685277	0.208366	0.058114		0.0269127	0.0594047	0.0429569	0.0755246	0.0826292	0.0526185		0.0205218	0.00741247	0.0228204	0.0825492	0.0325229	0.0114493	0.0212562	0.0371977	0.412099	0.175847	0.0543381	0.0605809		0.071894	0.0400138	0.106008	0.170953		0.0368588	0.122583	2.84864	0.293356	0.0347833	0.122138	0.0143876	0.325628	0.194558	0.575602
ARO_2024_011_8.3_AR21	EB-EB	1		0.0380342	0.012535	0.0390425	0.158871	0.174962		0.0205127	0.579063	0.187881	0.059314		0.0196728	0.0443958	0.034444	0.0569835	0.0602191	0.0419555		0.0112874	0.00528649	0.0230639	0.0528983	0.0228367	0.00711714	0.0166833		0.318595	0.119441	0.0515392	0.0507413		0.0941681	0.0627924	0.0845777	0.232575		0.0501293	0.0952294	2.28071	0.238996	0.0312708	0.103405	0.0160334	0.265498	0.163959	0.457507
ARO_2024_011_12.1_AR21	EB-EB	1		0.043012	0.0131926	0.0441103	0.180926	0.186784		0.0244222	0.771894	0.183909	0.0624773		0.0271209	0.0626184	0.0499184	0.0669802	0.0666857	0.0205233		0.0183853	0.00897202	0.029567	0.0463332	0.0207825		0.0263386		0.16818	0.0608832	0.0443967	0.0380594		0.0430462		0.0838983	0.18449			0.147064	3.41208	0.342775	0.0331775	0.151998	0.0184022	0.51204	0.218894	0.778876
ARO_2024_011_12.2_AR21	EB-EB	1		0.0468878	0.0211737	0.0486654	0.22566	0.209901		0.0282966	1.05895	0.236198	0.0556439		0.0215058	0.0969562	0.0712733	0.111602	0.13083	0.0533652		0.0276841	0.0118862	0.0476386	0.100911	0.0293335	0.0102787	0.0428827		0.196778	0.0621319	0.0403335	0.0391669		0.0533219	0.042328	0.090979	0.17497			0.138792	3.47844	0.361462	0.0394941	0.173783	0.0201782	0.554371	0.239326	0.852139
ARO_2024_011_12.3_AR21	EB-EB	1		0.0568127		0.0625566	0.236945	0.209744		0.0415869	0.927305	0.203214	0.0628846		0.0239798	0.0787881	0.0554602	0.0745503	0.0658861	0.0314596		0.0181989	0.00974782	0.0300512	0.0647812	0.0240093		0.0314033	0.0282945	0.238819	0.0629037		0.0377497		0.0480721	0.0379898	0.128663	0.107318			0.165606	3.62077	0.384828	0.0344708	0.185844	0.0206455	0.5626	0.244207	0.968296
ARO_2024_011_16.1_AR21	EB-EB	1		0.0367418	0.0211291	0.0478515	0.133451	0.127636		0.0161932	0.192026	0.147716	0.0773234		0.0274694	0.0328121	0.0105599	0.0225983	0.0459804	0.0209372				0.00750151	0.0278293	0.0170107				0.068956			0.0321813		0.035942	0.0416132	0.0521318	0.111899			0.216898	4.59991	0.376371	0.0401848	0.18346	0.0213322	0.593941	0.246414	0.991095
ARO_2024_011_16.2_AR21	EB-EB	1		0.0406279	0.0176866	0.0490831	0.124685	0.150959		0.0150797	0.161171	0.129487	0.0548478		0.0214204	0.0248097	0.00990392	0.0157303	0.036163	0.0247792	0.00808046			0.00669057	0.0176342	0.0115937	0.00818744	0.0128839		0.0817465					0.0263272		0.0528007	0.0933539		0.024877	0.137761	2.76931	0.253231	0.0208995	0.127168	0.0138684	0.376453	0.159251	0.685087
ARO_2024_011_16.3_AR21	EB-EB	1		0.028948	0.0184422	0.048154	0.11092	0.129987		0.0170798	0.162265	0.125611	0.0663995		0.0277616	0.0246268	0.00900564	0.0148149	0.0405219	0.0259258	0.00998998	0.0119911			0.0250013	0.0151487	0.00895102	0.0147612	0.0125665	0.163879	0.0169841				0.0121513		0.0488809	0.0562985			0.194603	3.32874	0.287229	0.0223259	0.136674	0.0133959	0.427234	0.181269	0.783557
ARO_2024_011_9.1_AR21	EB-iTF	1		0.0446066	0.0253939	0.0424303	0.115322	0.176359		0.0152928	0.344685	0.114652	0.0413321		0.0208745	0.040498	0.0309509	0.0420493	0.0159932	0.015487		0.0140545	0.00802432	0.00719256	0.0115405		0.0068337	0.0152098	0.0609472	0.431818	0.0977528	0.10727	0.0347793		0.0733564	0.0868652	0.0717507	0.239086		0.0448331	0.107436	1.77142	0.0942924	0.0218972	0.0315976	0.0108549	0.110131	0.110315	0.235712
ARO_2024_011_9.2_AR21	EB-iTF	1		0.0361798	0.0134774	0.032473	0.114221	0.149001		0.0151052	0.300575	0.104535	0.0355053		0.0217256	0.0348058	0.0225335	0.029744	0.0127859	0.0196027		0.0134318	0.00572943	0.00535693	0.0165648		0.0134024	0.014326	0.0430932	0.424277	0.0699346	0.103073			0.033833	0.0749112	0.0741513	0.183936		0.0296173	0.0918889	1.48984	0.0758359	0.0233307	0.0275703	0.00964463	0.0896324	0.0858906	0.189717
ARO_2024_011_9.3_AR21	EB-iTF	1		0.0313123	0.0153705	0.0249147	0.112651	0.124089		0.0120481	0.282049	0.102253	0.0321551		0.0183373	0.0362157	0.0240828	0.0288445	0.0133244	0.0114827		0.00860692		0.00501617	0.0108625			0.0120011	0.0332208	0.382331	0.0600641	0.0770131	0.0362314		0.040354	0.0734813	0.053796	0.185198			0.0830205	1.43922	0.0774592	0.0237673	0.0224676		0.0870925	0.092691	0.177575
ARO_2024_011_13.1_AR21	EB-iTF	1	0.00628062	0.0638183	0.0286284	0.0646124	0.17026	0.268147		0.0218426	0.4368	0.137519	0.0489505		0.0265693	0.0451542	0.0291395	0.0578569	0.0231139	0.0293981	0.00759689	0.0161909	0.00725677	0.00826515	0.0310253	0.0118543	0.013723	0.018761	0.0176717	0.150962	0.0290785	0.0611252			0.0192947	0.0427758	0.0453946	0.175776		0.0274952	0.124509	1.82899	0.0952275	0.0272195	0.0350864	0.012053	0.191574	0.111317	0.432905
ARO_2024_011_13.2_AR21	EB-iTF	1		0.0625591	0.0384779	0.0805092	0.186531	0.299054		0.0225569	0.445378	0.162602	0.0499708		0.0340988	0.0437451	0.0335984	0.0569343	0.0249971	0.0356857	0.0123711	0.0192189	0.00814844	0.0101225	0.0356946	0.0139324	0.0109167	0.0242082	0.0165155	0.166716	0.0401832	0.0733348			0.0200768	0.0438009	0.0387633	0.098864		0.023448	0.143819	2.14116	0.117238	0.0332316	0.0361072		0.186452	0.127779	0.408341
ARO_2024_011_13.3_AR21	EB-iTF	1		0.0417025	0.0192459	0.0503502	0.159939	0.196435		0.0183298	0.525436	0.174819	0.0637208		0.0302586	0.0446859	0.034955	0.0738934	0.037094	0.0383966	0.0118636	0.0163496	0.00773858	0.0150976	0.0467913	0.0167645	0.00876936	0.0253444		0.138353	0.0307505	0.0693139			0.0178558	0.0363344	0.0521662	0.143151	0.0212838		0.1192	1.80963	0.101914	0.0260661	0.0372011	0.00710603	0.215795	0.109491	0.480531
ARO_2024_011_17.1_AR21	EB-iTF	1		0.0423531	0.0211537	0.0844897	0.17351	0.216489		0.0162511	0.562777	0.287565	0.140047		0.0507073	0.0455215	0.0394809	0.0796987	0.0571335	0.0671947	0.0110656	0.011662	0.00741072	0.0177807	0.0640469	0.0226873	0.0073213	0.0210145	0.0196606	0.137453		0.0845274			0.0428772	0.0388155	0.0417493	0.108493			0.139153	2.54441	0.198249	0.0451611	0.0559023	0.0133885	0.303948	0.167369	0.458518
ARO_2024_011_17.2_AR21	EB-iTF	1		0.0404456	0.0304974	0.101019	0.22265	0.279962		0.0097182	0.91244	0.405911	0.184033	0.0101361	0.0604177	0.0729653	0.0527857	0.128046	0.100022	0.124637	0.0173189	0.0220727	0.0130696	0.0212333	0.100287	0.0301172		0.0194977		0.229297		0.15001			0.0652246	0.101143	0.0602294	0.214497			0.215423	3.65712	0.282218	0.0596614	0.0812051	0.023856	0.445083	0.274687	0.670141
ARO_2024_011_17.3_AR21	EB-iTF	1	0.0098054	0.0500369	0.0283315	0.0943133	0.217511	0.278333		0.0204326	0.662903	0.389818	0.17491		0.0721562	0.0658459	0.0399712	0.0943254	0.0777587	0.0863927	0.0167606	0.0189648	0.00756129	0.0127171	0.0764246	0.0318698		0.015655		0.135955	0.0474674	0.141512			0.0415101	0.0697901	0.0831378	0.115138			0.186164	3.32712	0.261969	0.0628625	0.0755509	0.0205808	0.378369	0.241298	0.582259
Normalized data (nmol/1x10e6 cells) (WTC11)
Sample ID	Group	CE 14:0	CE 14:1	CE 15:0	CE 16:0	CE 16:1	CE 18:0	CE 18:1	CE 18:2	CE 18:3	CE 18:4	CE 20:0	CE 20:1	CE 20:2	CE 20:3	CE 20:4	CE 20:5	CE 22:0	CE 22:1	CE 22:2	CE 22:4	CE 22:5	CE 22:6	CE 24:1	Cer d18:0/14:0	Cer d18:0/16:0	Cer d18:0/18:0	Cer d18:0/18:1	Cer d18:0/20:0	Cer d18:0/22:0	Cer d18:0/22:1	Cer d18:0/24:0	Cer d18:0/24:1	Cer d18:0/26:1	Cer d18:1/14:0	Cer d18:1/16:0	Cer d18:1/18:0	Cer d18:1/18:1	Cer d18:1/20:0	Cer d18:1/20:1	Cer d18:1/22:0	Cer d18:1/22:1	Cer d18:1/24:0	Cer d18:1/24:1	Cer d18:1/26:0	Cer d18:1/26:1	DG 12:0_16:0	DG 12:0_18:1	DG 14:0_14:0
ARO_2024_011_8.1_AR21	EB-EB	0.00163816	0.00058323	0.00119607	0.00639157	0.00600008	0.00072895	0.0217843	0.00562992	0.00197937		0.00069328	0.00171951	0.00141257	0.00265226	0.00233677	0.00127814		0.00053475	0.00024456	0.00074625	0.00237284	0.00079693	0.00062226		0.0122312	0.00580783	0.00182022	0.00150752	0.00172413	0.00122521	0.00275144	0.00509768		0.00348927	0.0863058	0.00883683	0.00111708	0.00358395	0.00049782	0.0105162	0.00592026	0.0163843	0.074178	0.00015698	0.00293846	0.00062525	0.00145886	0.00168677
ARO_2024_011_8.2_AR21	EB-EB	0.00115341	0.00046122	0.00137916	0.00558775	0.00536932	0.00060466	0.0171319	0.00520914	0.00145285		0.00067282	0.00148512	0.00107392	0.00188811	0.00206573	0.00131546		0.00051305	0.00018531	0.00057051	0.00206373	0.00081307	0.00053141	0.00092994	0.0103025	0.00439618	0.00135845	0.00151452	0.00179735	0.00100034	0.00265019	0.00427383	0.00092147	0.00306459	0.0712159	0.00733389	0.00086958	0.00305345	0.00035969	0.00814071	0.00486395	0.0143901	0.0597575	0.00015789	0.00232103		0.00109658	0.00107231
ARO_2024_011_8.3_AR21	EB-EB	0.000950856	0.00031337	0.00097606	0.00397178	0.00437405	0.00051282	0.0144766	0.00469704	0.00148285		0.00049182	0.00110989	0.0008611	0.00142459	0.00150548	0.00104889		0.00028218	0.00013216	0.0005766	0.00132246	0.00057092	0.00041708		0.00796487	0.00298603	0.00128848	0.00126853	0.0023542	0.00156981	0.00211444	0.00581438	0.00125323	0.00238074	0.0570178	0.00597491	0.00078177	0.00258512	0.00040083	0.00663744	0.00409899	0.0114377	0.0457866	0.00023755	0.00164599		0.00106887	0.00116101
ARO_2024_011_12.1_AR21	EB-EB	0.0010753	0.00032982	0.00110276	0.00452316	0.0046696	0.00061056	0.0192973	0.00459773	0.00156193		0.00067802	0.00156546	0.00124796	0.00167451	0.00166714	0.00051308		0.00045963	0.0002243	0.00073917	0.00115833	0.00051956	0.00065846		0.0042045	0.00152208	0.00110992	0.00095149	0.00107616		0.00209746	0.00461226		0.00367659	0.085302	0.00856938	0.00082944	0.00379994	0.00046006	0.012801	0.00547234	0.0194719	0.0850693	0.00015132	0.00282389		0.00104748	0.00091922
ARO_2024_011_12.2_AR21	EB-EB	0.0011722	0.00052934	0.00121663	0.0056415	0.00524752	0.00070742	0.0264738	0.00590494	0.0013911		0.00053765	0.0024239	0.00178183	0.00279006	0.00327075	0.00133413		0.0006921	0.00029715	0.00119096	0.00252278	0.00073334	0.00107207		0.00491944	0.0015533	0.00100834	0.00097917	0.00133305	0.0010582	0.00227448	0.00437424		0.00346981	0.0869611	0.00903654	0.00098735	0.00434457	0.00050445	0.0138593	0.00598314	0.0213035	0.0932302	0.00021847	0.00247857		0.00131835	0.00082839
ARO_2024_011_12.3_AR21	EB-EB	0.00142032		0.00156391	0.00592362	0.0052436	0.00103967	0.0231826	0.00508035	0.00157211		0.0005995	0.0019697	0.00138651	0.00186376	0.00164715	0.00078649		0.00045497	0.0002437	0.00075128	0.00161953	0.00060023	0.00078508	0.00070736	0.00597048	0.00157259		0.00094374	0.0012018	0.00094974	0.00321656	0.00268295		0.00414016	0.0905193	0.00962071	0.00086177	0.00464609	0.00051614	0.014065	0.00610519	0.0242074	0.101266	0.00032649	0.00291491		0.0013322	0.00092088
ARO_2024_011_16.1_AR21	EB-EB	0.000918544	0.00052823	0.00119629	0.00333628	0.00319089	0.00040483	0.00480065	0.0036929	0.00193309		0.00068673	0.0008203	0.000264	0.00056496	0.00114951	0.00052343				0.00018754	0.00069573	0.00042527			0.0017239			0.00080453	0.00089855	0.00104033	0.0013033	0.00279747		0.00542244	0.114998	0.00940929	0.00100462	0.0045865	0.00053331	0.0148485	0.00616036	0.0247774	0.0944111	0.00045817	0.00446063		0.00169739	0.00081937
ARO_2024_011_16.2_AR21	EB-EB	0.0010157	0.00044216	0.00122708	0.00311713	0.00377397	0.00037699	0.00402928	0.00323719	0.0013712		0.00053551	0.00062024	0.0002476	0.00039326	0.00090408	0.00061948	0.00020201			0.00016726	0.00044086	0.00028984	0.0003221		0.00204366				0.00065818		0.00132002	0.00233385	0.00062193	0.00344402	0.0692327	0.00633077	0.00052249	0.0031792	0.00034671	0.00941133	0.00398129	0.0171272	0.0587649	0.0001506	0.00312987		0.00136827	0.00061147
ARO_2024_011_16.3_AR21	EB-EB	0.0007237	0.00046105	0.00120385	0.002773	0.00324969	0.000427	0.00405663	0.00314027	0.00165999		0.00069404	0.00061567	0.00022514	0.00037037	0.00101305	0.00064814	0.00024975	0.00029978			0.00062503	0.00037872	0.00036903	0.00031416	0.00409697	0.0004246			0.00030378		0.00122202	0.00140746		0.00486508	0.0832185	0.00718074	0.00055815	0.00341684	0.0003349	0.0106809	0.00453172	0.0195889	0.0711753	0.00030425	0.00304698		0.00069982	0.00050715
ARO_2024_011_9.1_AR21	EB-iTF	0.00111516	0.00063485	0.00106076	0.00288306	0.00440898	0.00038232	0.00861712	0.0028663	0.0010333		0.00052186	0.00101245	0.00077377	0.00105123	0.00039983	0.00038717		0.00035136	0.00020061	0.00017981	0.00028851		0.00038024	0.00152368	0.0107955	0.00244382	0.00268174	0.00086948	0.00183391	0.00217163	0.00179377	0.00597716	0.00112083	0.00268591	0.0442854	0.00235731	0.00054743	0.00078994	0.00027137	0.00275326	0.00275788	0.00589279	0.0278341	0.000213	0.0016031	0.00102103	0.00194413	0.00220367
ARO_2024_011_9.2_AR21	EB-iTF	0.000904495	0.00033693	0.00081182	0.00285552	0.00372504	0.00037763	0.00751439	0.00261337	0.00088763		0.00054314	0.00087015	0.00056334	0.0007436	0.00031965	0.00049007		0.00033579	0.00014324	0.00013392	0.00041412		0.00035815	0.00107733	0.0106069	0.00174836	0.00257683		0.00084583	0.00187278	0.00185378	0.0045984	0.00074043	0.00229722	0.0372459	0.0018959	0.00058327	0.00068926	0.00024112	0.00224081	0.00214726	0.00474292	0.0225885	0.00022014	0.00134282	0.00069313	0.00253412	0.00190612
ARO_2024_011_9.3_AR21	EB-iTF	0.000782807	0.00038426	0.00062287	0.00281627	0.00310223	0.0003012	0.00705121	0.00255633	0.00080388		0.00045843	0.00090539	0.00060207	0.00072111	0.00033311	0.00028707		0.00021517		0.0001254	0.00027156		0.00030003	0.00083052	0.00955829	0.0015016	0.00192533	0.00090578	0.00100885	0.00183703	0.0013449	0.00462994		0.00207551	0.0359806	0.00193648	0.00059418	0.00056169		0.00217731	0.00231728	0.00443937	0.022625	0.00014483	0.00125778	0.00057182	0.00127455	0.00131926
ARO_2024_011_13.1_AR21	EB-iTF	0.00159546	0.00071571	0.00161531	0.00425651	0.00670368	0.00054607	0.01092	0.00343797	0.00122376		0.00066423	0.00112886	0.00072849	0.00144642	0.00057785	0.00073495	0.00018992	0.00040477	0.00018142	0.00020663	0.00077563	0.00029636	0.00046903	0.00044179	0.00377405	0.00072696	0.00152813		0.00048237	0.0010694	0.00113486	0.0043944	0.00068738	0.00311271	0.0457247	0.00238069	0.00068049	0.00087716	0.00030133	0.00478935	0.00278293	0.0108226	0.0546086	0.00019567	0.00170802		0.00126195	0.00075324
ARO_2024_011_13.2_AR21	EB-iTF	0.00156398	0.00096195	0.00201273	0.00466328	0.00747636	0.00056392	0.0111345	0.00406504	0.00124927		0.00085247	0.00109363	0.00083996	0.00142336	0.00062493	0.00089214	0.00030928	0.00048047	0.00020371	0.00025306	0.00089237	0.00034831	0.0006052	0.00041289	0.0041679	0.00100458	0.00183337		0.00050192	0.00109502	0.00096908	0.0024716	0.0005862	0.00359548	0.0535291	0.00293096	0.00083079	0.00090268		0.0046613	0.00319447	0.0102085	0.0530687	0.00025556	0.00196983		0.00256171	0.00104135
ARO_2024_011_13.3_AR21	EB-iTF	0.00104256	0.00048115	0.00125876	0.00399849	0.00491089	0.00045825	0.0131359	0.00437048	0.00159302		0.00075647	0.00111715	0.00087388	0.00184734	0.00092735	0.00095992	0.00029659	0.00040874	0.00019346	0.00037744	0.00116978	0.00041911	0.00063361		0.00345882	0.00076876	0.00173285		0.00044639	0.00090836	0.00130416	0.00357878		0.00298	0.0452408	0.00254786	0.00065165	0.00093003	0.00017765	0.00539488	0.00273727	0.0120133	0.062763	0.00027126	0.00201858		0.00117558	0.00088091
ARO_2024_011_17.1_AR21	EB-iTF	0.00105883	0.00052884	0.00211224	0.00433776	0.00541222	0.00040628	0.0140694	0.00718912	0.00350118		0.00126768	0.00113804	0.00098702	0.00199247	0.00142834	0.00167987	0.00027664	0.00029155	0.00018527	0.00044452	0.00160117	0.00056718	0.00052536	0.00049152	0.00343634		0.00211319		0.00107193	0.00097039	0.00104373	0.00271232		0.00347884	0.0636101	0.00495624	0.00112903	0.00139756	0.00033471	0.00759871	0.00418421	0.0114629	0.0560127	0.00018712	0.0015582		0.00488418	0.00063376
ARO_2024_011_17.2_AR21	EB-iTF	0.00101114	0.00076244	0.00252547	0.00556625	0.00699904	0.00024296	0.022811	0.0101478	0.00460083	0.0002534	0.00151044	0.00182413	0.00131964	0.00320115	0.00250056	0.00311591	0.00043297	0.00055182	0.00032674	0.00053083	0.00250717	0.00075293	0.00048744		0.00573243		0.00375026		0.00163062	0.00252857	0.00150574	0.00536243		0.00538559	0.091428	0.00705544	0.00149153	0.00203013	0.0005964	0.0111271	0.00686717	0.0167535	0.0829585	0.00029418	0.00228238		0.00182682	0.00067854
ARO_2024_011_17.3_AR21	EB-iTF	0.00125092	0.00070829	0.00235783	0.00543779	0.00695832	0.00051082	0.0165726	0.00974546	0.00437274		0.0018039	0.00164615	0.00099928	0.00235814	0.00194397	0.00215982	0.00041902	0.00047412	0.00018903	0.00031793	0.00191061	0.00079675	0.00039138		0.00339886	0.00118669	0.00353779		0.00103775	0.00174475	0.00207844	0.00287844		0.0046541	0.083178	0.00654924	0.00157156	0.00188877	0.00051452	0.00945922	0.00603244	0.0145565	0.0687181	0.00019386	0.0018307		0.00342547	0.00073997
[truncated: 1,120 more columns]
