# Supplementary material for: Comparative lipidomics of iPSC-derived microglia protocols reveal lipid droplet and immune differences mediated by media composition
Source: Stem Cell Reports. 2026 Jan 8;21(2):102779. doi: 10.1016/j.stemcr.2025.102779 (PMC12903089; doi:10.1016/j.stemcr.2025.102779)
Supplement: Data S4. Lipidomic data file of EB microglia grown with and without B-27 (WTC11), related to Figure 4 [file mmc5.xlsx]

## Sheet: Data S4
Raw data (nmol/g) (WTC11)
Sample ID	Group	Cell count (Mio)	CE 12:0	CE 14:0	CE 14:1	CE 15:0	CE 16:0	CE 16:1	CE 17:0	CE 18:0	CE 18:1	CE 18:2	CE 18:3	CE 18:4	CE 20:0	CE 20:1	CE 20:2	CE 20:3	CE 20:4	CE 20:5	CE 22:0	CE 22:1	CE 22:2	CE 22:4	CE 22:5	CE 22:6	CE 24:0	CE 24:1	Cer d18:0/14:0	Cer d18:0/16:0	Cer d18:0/18:0	Cer d18:0/18:1	Cer d18:0/20:0	Cer d18:0/20:1	Cer d18:0/22:0	Cer d18:0/22:1	Cer d18:0/24:0	Cer d18:0/24:1	Cer d18:0/26:0	Cer d18:0/26:1	Cer d18:1/14:0	Cer d18:1/16:0	Cer d18:1/18:0	Cer d18:1/18:1	Cer d18:1/20:0	Cer d18:1/20:1	Cer d18:1/22:0	Cer d18:1/22:1	Cer d18:1/24:0
ARO_2024_011_7.1_AR21	EB-EB (-B27)	1		0.0409285	0.0203497	0.043554	0.100817	0.140743		0.0120442	0.191062	0.10311	0.0438026		0.0237558	0.0214619	0.0124248	0.0178843	0.0113611	0.0222372					0.0131219	0.0079419	0.014755	0.0151228	0.0493328	0.316661	0.0718936	0.0928663	0.048932		0.0316958	0.087181	0.0732913	0.255627	0.0386364		0.238538	2.65134	0.276581	0.0486182	0.0896176	0.0274073	0.272935	0.342021	0.437201
ARO_2024_011_7.2_AR21	EB-EB (-B27)	1		0.0287607	0.0177717	0.0421668	0.0896371	0.140621		0.0128313	0.170982	0.103919	0.043228		0.0191955	0.0184949	0.0108513	0.0179929	0.00856901	0.0176789	0.0107489		0.00483526		0.00828448	0.00667618		0.0108905	0.0362344	0.208382	0.0623573	0.0507052			0.0280317	0.0500984	0.0588957	0.163582		0.0347048	0.18313	2.01696	0.231396	0.0361616	0.0734298	0.0199223	0.211619	0.271539	0.34964
ARO_2024_011_7.3_AR21	EB-EB (-B27)	1		0.0332484	0.0208146	0.0473193	0.090985	0.179784		0.011607	0.163935	0.102584	0.0437879		0.0196143	0.0236178	0.00993696	0.0148171	0.0103307	0.0234721		0.00925403		0.00437355	0.014441	0.00803311	0.0139668	0.013883	0.0262231	0.180698	0.0711681	0.0484365	0.0357067		0.0278852	0.041312	0.0321949	0.145603		0.0362936	0.191848	1.99205	0.208874	0.0341798	0.0672226	0.0155023	0.220906	0.24913	0.329423
ARO_2024_011_8.1_AR21	EB-EB	1		0.0655264	0.0233292	0.047843	0.255663	0.240003		0.0291582	0.871373	0.225197	0.0791748		0.0277313	0.0687802	0.0565027	0.10609	0.0934706	0.0511254		0.02139	0.00978256	0.0298499	0.0949138	0.0318773		0.0248903		0.489247	0.232313	0.0728089	0.0603008		0.0689653	0.0490084	0.110058	0.203907			0.139571	3.45223	0.353473	0.044683	0.143358	0.0199128	0.420648	0.23681	0.655373
ARO_2024_011_8.2_AR21	EB-EB	1		0.0461363	0.018449	0.0551665	0.22351	0.214773		0.0241864	0.685277	0.208366	0.058114		0.0269127	0.0594047	0.0429569	0.0755246	0.0826292	0.0526185		0.0205218	0.00741247	0.0228204	0.0825492	0.0325229	0.0114493	0.0212562	0.0371977	0.412099	0.175847	0.0543381	0.0605809		0.071894	0.0400138	0.106008	0.170953		0.0368588	0.122583	2.84864	0.293356	0.0347833	0.122138	0.0143876	0.325628	0.194558	0.575602
ARO_2024_011_8.3_AR21	EB-EB	1		0.0380342	0.012535	0.0390425	0.158871	0.174962		0.0205127	0.579063	0.187881	0.059314		0.0196728	0.0443958	0.034444	0.0569835	0.0602191	0.0419555		0.0112874	0.00528649	0.0230639	0.0528983	0.0228367	0.00711714	0.0166833		0.318595	0.119441	0.0515392	0.0507413		0.0941681	0.0627924	0.0845777	0.232575		0.0501293	0.0952294	2.28071	0.238996	0.0312708	0.103405	0.0160334	0.265498	0.163959	0.457507
ARO_2024_011_9.1_AR21	EB-iTF	1		0.0446066	0.0253939	0.0424303	0.115322	0.176359		0.0152928	0.344685	0.114652	0.0413321		0.0208745	0.040498	0.0309509	0.0420493	0.0159932	0.015487		0.0140545	0.00802432	0.00719256	0.0115405		0.0068337	0.0152098	0.0609472	0.431818	0.0977528	0.10727	0.0347793		0.0733564	0.0868652	0.0717507	0.239086		0.0448331	0.107436	1.77142	0.0942924	0.0218972	0.0315976	0.0108549	0.110131	0.110315	0.235712
ARO_2024_011_9.2_AR21	EB-iTF	1		0.0361798	0.0134774	0.032473	0.114221	0.149001		0.0151052	0.300575	0.104535	0.0355053		0.0217256	0.0348058	0.0225335	0.029744	0.0127859	0.0196027		0.0134318	0.00572943	0.00535693	0.0165648		0.0134024	0.014326	0.0430932	0.424277	0.0699346	0.103073			0.033833	0.0749112	0.0741513	0.183936		0.0296173	0.0918889	1.48984	0.0758359	0.0233307	0.0275703	0.00964463	0.0896324	0.0858906	0.189717
ARO_2024_011_9.3_AR21	EB-iTF	1		0.0313123	0.0153705	0.0249147	0.112651	0.124089		0.0120481	0.282049	0.102253	0.0321551		0.0183373	0.0362157	0.0240828	0.0288445	0.0133244	0.0114827		0.00860692		0.00501617	0.0108625			0.0120011	0.0332208	0.382331	0.0600641	0.0770131	0.0362314		0.040354	0.0734813	0.053796	0.185198			0.0830205	1.43922	0.0774592	0.0237673	0.0224676		0.0870925	0.092691	0.177575
ARO_2024_011_10.1_AR21	EB-iTF (+B27)	1		0.0480484	0.0183665	0.0463791	0.197168	0.157733		0.0290761	0.37615	0.127368	0.0464767		0.0293095	0.0495706	0.0203628	0.0372303	0.0477382	0.0164316	0.00907758	0.0147466	0.00678309	0.0115012	0.0284281	0.0162097	0.0107832	0.021505	0.0629115	0.695961	0.147851	0.0433213	0.0548811		0.073911	0.0836274	0.0805349	0.188414			0.108843	2.33723	0.16428	0.0192027	0.0601795	0.00920024	0.248858	0.12393	0.650133
ARO_2024_011_10.2_AR21	EB-iTF (+B27)	1		0.0604929	0.0282541	0.0585455	0.182607	0.236468		0.0264374	0.326805	0.141925	0.0595785		0.0310104	0.0396163	0.0181603	0.0232523	0.0297958	0.0303075	0.0115597	0.0144356	0.00708389	0.00875757	0.0260069	0.013822	0.0132245	0.0152932	0.0431414	0.527294	0.101662	0.0390312	0.0397881		0.0442597	0.0654388	0.0920361	0.192739	0.0360744		0.0730768	1.48221	0.10952	0.0153458	0.0444371	0.00665111	0.161546	0.0926391	0.46642
ARO_2024_011_10.3_AR21	EB-iTF (+B27)	1		0.0521517	0.018108	0.0550567	0.180646	0.181511		0.020101	0.322013	0.165715	0.0799025		0.0357003	0.0362065	0.0199961	0.0241717	0.0336376	0.0187708	0.00994582	0.0149189	0.00587134		0.0221806	0.0161415	0.00979112	0.0161519	0.0504553	0.717648	0.170655	0.054858	0.0645548		0.0631207	0.0718626	0.0881848	0.238728			0.101838	1.96409	0.132492	0.0227258	0.0489738	0.0123758	0.202788	0.117225	0.527287
ARO_2024_011_11.1_AR21	EB-EB (-B27)	1		0.0315027	0.0149178	0.0401637	0.120594	0.154541		0.0122687	0.501846	0.153766	0.0549678		0.0223237	0.0448601	0.0391698	0.0635706	0.0276699	0.012533		0.0107088	0.00706353	0.00711828	0.015816	0.00974124		0.0275654	0.0254746	0.143047	0.0454828	0.0542613	0.0294232		0.0224556	0.0507719	0.0667709	0.0820557		0.0441983	0.250938	2.5293	0.302564	0.0586567	0.107055	0.0279286	0.348118	0.318076	0.514095
ARO_2024_011_11.2_AR21	EB-EB (-B27)	1		0.0417505	0.0207837	0.0432057	0.149487	0.194596		0.0119873	0.479356	0.166028	0.0634868		0.0281726	0.0423773	0.0361192	0.0621784	0.0284644	0.0218426		0.0160001			0.0192533	0.0112159	0.00695935	0.0203489	0.0368968	0.177019	0.0176037	0.067671	0.0332503		0.0152454	0.0474123	0.0656699	0.127635			0.260331	2.55929	0.299613	0.0553465	0.10538	0.0251499	0.374421	0.330231	0.540164
ARO_2024_011_11.3_AR21	EB-EB (-B27)	1	0.00723892	0.0477143	0.0231601	0.0504366	0.138671	0.202266		0.020004	0.57205	0.164397	0.0536897		0.0290994	0.050114	0.0360886	0.0702851	0.0239154	0.0259166	0.00604695	0.0150855	0.0101234	0.00832845	0.0166467	0.0105488	0.00868825	0.036645	0.0186581	0.133197	0.0216924	0.0411227	0.0149141	0.0281565	0.0268992	0.0343231	0.040623	0.109359		0.0208756	0.183691	1.85559	0.223537	0.0419356	0.078789	0.0172094	0.295582	0.230541	0.418092
ARO_2024_011_12.1_AR21	EB-EB	1		0.043012	0.0131926	0.0441103	0.180926	0.186784		0.0244222	0.771894	0.183909	0.0624773		0.0271209	0.0626184	0.0499184	0.0669802	0.0666857	0.0205233		0.0183853	0.00897202	0.029567	0.0463332	0.0207825		0.0263386		0.16818	0.0608832	0.0443967	0.0380594		0.0430462		0.0838983	0.18449			0.147064	3.41208	0.342775	0.0331775	0.151998	0.0184022	0.51204	0.218894	0.778876
ARO_2024_011_12.2_AR21	EB-EB	1		0.0468878	0.0211737	0.0486654	0.22566	0.209901		0.0282966	1.05895	0.236198	0.0556439		0.0215058	0.0969562	0.0712733	0.111602	0.13083	0.0533652		0.0276841	0.0118862	0.0476386	0.100911	0.0293335	0.0102787	0.0428827		0.196778	0.0621319	0.0403335	0.0391669		0.0533219	0.042328	0.090979	0.17497			0.138792	3.47844	0.361462	0.0394941	0.173783	0.0201782	0.554371	0.239326	0.852139
ARO_2024_011_12.3_AR21	EB-EB	1		0.0568127		0.0625566	0.236945	0.209744		0.0415869	0.927305	0.203214	0.0628846		0.0239798	0.0787881	0.0554602	0.0745503	0.0658861	0.0314596		0.0181989	0.00974782	0.0300512	0.0647812	0.0240093		0.0314033	0.0282945	0.238819	0.0629037		0.0377497		0.0480721	0.0379898	0.128663	0.107318			0.165606	3.62077	0.384828	0.0344708	0.185844	0.0206455	0.5626	0.244207	0.968296
ARO_2024_011_13.1_AR21	EB-iTF	1	0.00628062	0.0638183	0.0286284	0.0646124	0.17026	0.268147		0.0218426	0.4368	0.137519	0.0489505		0.0265693	0.0451542	0.0291395	0.0578569	0.0231139	0.0293981	0.00759689	0.0161909	0.00725677	0.00826515	0.0310253	0.0118543	0.013723	0.018761	0.0176717	0.150962	0.0290785	0.0611252			0.0192947	0.0427758	0.0453946	0.175776		0.0274952	0.124509	1.82899	0.0952275	0.0272195	0.0350864	0.012053	0.191574	0.111317	0.432905
ARO_2024_011_13.2_AR21	EB-iTF	1		0.0625591	0.0384779	0.0805092	0.186531	0.299054		0.0225569	0.445378	0.162602	0.0499708		0.0340988	0.0437451	0.0335984	0.0569343	0.0249971	0.0356857	0.0123711	0.0192189	0.00814844	0.0101225	0.0356946	0.0139324	0.0109167	0.0242082	0.0165155	0.166716	0.0401832	0.0733348			0.0200768	0.0438009	0.0387633	0.098864		0.023448	0.143819	2.14116	0.117238	0.0332316	0.0361072		0.186452	0.127779	0.408341
ARO_2024_011_13.3_AR21	EB-iTF	1		0.0417025	0.0192459	0.0503502	0.159939	0.196435		0.0183298	0.525436	0.174819	0.0637208		0.0302586	0.0446859	0.034955	0.0738934	0.037094	0.0383966	0.0118636	0.0163496	0.00773858	0.0150976	0.0467913	0.0167645	0.00876936	0.0253444		0.138353	0.0307505	0.0693139			0.0178558	0.0363344	0.0521662	0.143151	0.0212838		0.1192	1.80963	0.101914	0.0260661	0.0372011	0.00710603	0.215795	0.109491	0.480531
ARO_2024_011_15.1_AR21	EB-EB (-B27)	1		0.0308592	0.0186807	0.0420357	0.143515	0.137932		0.0141361	0.265018	0.154249	0.0636092		0.0352973	0.0326761	0.0149449	0.035989	0.0407152	0.0160025	0.0116582				0.0154119	0.0174111		0.0112135	0.0382562	0.135365	0.034234				0.0273403	0.0387102	0.0418441	0.161422		0.0155199	0.237475	2.07446	0.261006	0.0447514	0.0778416	0.0244222	0.238634	0.274243	0.322553
ARO_2024_011_15.2_AR21	EB-EB (-B27)	1		0.031557	0.0177882	0.0502947	0.143131	0.13207		0.0124412	0.228944	0.148469	0.0710886		0.0340164	0.0332356	0.0196198	0.0382466	0.0256702	0.0237242	0.00724775	0.00921287		0.00434403	0.0182312	0.0132876	0.0111032	0.0143	0.0175271	0.132492	0.0237284		0.0289645	0.0266498	0.0220964	0.0586797	0.0340182	0.0882692			0.227213	1.91032	0.280174	0.045866	0.0812692	0.0207041	0.236627	0.263533	0.325267
ARO_2024_011_15.3_AR21	EB-EB (-B27)	1		0.0305614	0.0221083	0.0465341	0.141275	0.146872		0.0136494	0.26696	0.164414	0.072972		0.0355641	0.0319031	0.0186377	0.0462023	0.0266506	0.0275066	0.0107279	0.009694	0.0071326	0.00531141	0.0156676	0.0115964	0.00886211	0.0157694	0.0103615	0.143103	0.0281757	0.0463731			0.0224361	0.059257	0.0394699	0.109817		0.0229076	0.218439	1.92235	0.274465	0.0503786	0.0801126	0.0217871	0.233083	0.247085	0.324767
ARO_2024_011_16.1_AR21	EB-EB	1		0.0367418	0.0211291	0.0478515	0.133451	0.127636		0.0161932	0.192026	0.147716	0.0773234		0.0274694	0.0328121	0.0105599	0.0225983	0.0459804	0.0209372				0.00750151	0.0278293	0.0170107				0.068956			0.0321813		0.035942	0.0416132	0.0521318	0.111899			0.216898	4.59991	0.376371	0.0401848	0.18346	0.0213322	0.593941	0.246414	0.991095
ARO_2024_011_16.2_AR21	EB-EB	1		0.0406279	0.0176866	0.0490831	0.124685	0.150959		0.0150797	0.161171	0.129487	0.0548478		0.0214204	0.0248097	0.00990392	0.0157303	0.036163	0.0247792	0.00808046			0.00669057	0.0176342	0.0115937	0.00818744	0.0128839		0.0817465					0.0263272		0.0528007	0.0933539		0.024877	0.137761	2.76931	0.253231	0.0208995	0.127168	0.0138684	0.376453	0.159251	0.685087
ARO_2024_011_16.3_AR21	EB-EB	1		0.028948	0.0184422	0.048154	0.11092	0.129987		0.0170798	0.162265	0.125611	0.0663995		0.0277616	0.0246268	0.00900564	0.0148149	0.0405219	0.0259258	0.00998998	0.0119911			0.0250013	0.0151487	0.00895102	0.0147612	0.0125665	0.163879	0.0169841				0.0121513		0.0488809	0.0562985			0.194603	3.32874	0.287229	0.0223259	0.136674	0.0133959	0.427234	0.181269	0.783557
ARO_2024_011_17.1_AR21	EB-iTF	1		0.0423531	0.0211537	0.0844897	0.17351	0.216489		0.0162511	0.562777	0.287565	0.140047		0.0507073	0.0455215	0.0394809	0.0796987	0.0571335	0.0671947	0.0110656	0.011662	0.00741072	0.0177807	0.0640469	0.0226873	0.0073213	0.0210145	0.0196606	0.137453		0.0845274			0.0428772	0.0388155	0.0417493	0.108493			0.139153	2.54441	0.198249	0.0451611	0.0559023	0.0133885	0.303948	0.167369	0.458518
ARO_2024_011_17.2_AR21	EB-iTF	1		0.0404456	0.0304974	0.101019	0.22265	0.279962		0.0097182	0.91244	0.405911	0.184033	0.0101361	0.0604177	0.0729653	0.0527857	0.128046	0.100022	0.124637	0.0173189	0.0220727	0.0130696	0.0212333	0.100287	0.0301172		0.0194977		0.229297		0.15001			0.0652246	0.101143	0.0602294	0.214497			0.215423	3.65712	0.282218	0.0596614	0.0812051	0.023856	0.445083	0.274687	0.670141
ARO_2024_011_17.3_AR21	EB-iTF	1	0.0098054	0.0500369	0.0283315	0.0943133	0.217511	0.278333		0.0204326	0.662903	0.389818	0.17491		0.0721562	0.0658459	0.0399712	0.0943254	0.0777587	0.0863927	0.0167606	0.0189648	0.00756129	0.0127171	0.0764246	0.0318698		0.015655		0.135955	0.0474674	0.141512			0.0415101	0.0697901	0.0831378	0.115138			0.186164	3.32712	0.261969	0.0628625	0.0755509	0.0205808	0.378369	0.241298	0.582259
ARO_2024_011_18.1_AR21	EB-iTF (+B27)	1		0.0845122	0.0272372	0.0788349	0.32358	0.234111		0.0375717	0.701497	0.306459	0.106107		0.0457756	0.0593576	0.0415406	0.081437	0.1721	0.0953016		0.0228032	0.01264	0.0546919	0.116431	0.075914		0.0286773		0.122331		0.0397845			0.0108202	0.0473388	0.0431297	0.0974161			0.203803	3.90697	0.155221	0.0290058	0.126073	0.0143666	0.726269	0.187943	2.3302
ARO_2024_011_18.2_AR21	EB-iTF (+B27)	1		0.0777062	0.0269534	0.084127	0.2434	0.270663		0.034313	0.577947	0.230857	0.092051		0.0352723	0.0707761	0.0320866	0.0781785	0.182892	0.0935588	0.014802	0.0129198	0.010831	0.0533467	0.12054	0.0730941	0.0126175	0.0399226		0.159741					0.0266893	0.0348497	0.0953406	0.117519			0.205827	3.7279	0.182836	0.0345097	0.101036	0.0111347	0.664518	0.187691	2.21975
ARO_2024_011_18.3_AR21	EB-iTF (+B27)	1		0.0560023	0.017736	0.0651095	0.212055	0.196832		0.030719	0.47065	0.26369	0.119889		0.0447325	0.0593403	0.026833	0.0744258	0.127849	0.0678371	0.0198022	0.0215144	0.010316	0.0474549	0.091093	0.0606884		0.0219576		0.141776		0.061996			0.0329538	0.0370528	0.123719	0.142575	0.0536564		0.210061	3.80482	0.163036	0.0303763	0.10312		0.642676	0.202199	1.98559
Normalized data (nmol/1x10e6 cells) (WTC11)
Sample ID	Group	CE 14:0	CE 14:1	CE 15:0	CE 16:0	CE 16:1	CE 18:0	CE 18:1	CE 18:2	CE 18:3	CE 18:4	CE 20:0	CE 20:1	CE 20:2	CE 20:3	CE 20:4	CE 20:5	CE 22:0	CE 22:1	CE 22:2	CE 22:4	CE 22:5	CE 22:6	CE 24:1	Cer d18:0/14:0	Cer d18:0/16:0	Cer d18:0/18:0	Cer d18:0/18:1	Cer d18:0/20:0	Cer d18:0/22:0	Cer d18:0/22:1	Cer d18:0/24:0	Cer d18:0/24:1	Cer d18:0/26:1	Cer d18:1/14:0	Cer d18:1/16:0	Cer d18:1/18:0	Cer d18:1/18:1	Cer d18:1/20:0	Cer d18:1/20:1	Cer d18:1/22:0	Cer d18:1/22:1	Cer d18:1/24:0	Cer d18:1/24:1	Cer d18:1/26:0	Cer d18:1/26:1	DG 12:0_16:0	DG 12:0_18:1	DG 14:0_14:0
ARO_2024_011_7.1_AR21	EB-EB (-B27)	0.00102321	0.000508743	0.00108885	0.00252042	0.00351856	0	0.000301106	0.00477654	0.00257775	0.00109506	0	0.000593895	0.000536548	0.000310621	0.000447107	0.000284027	0.00055593	0	0	0	0	0.000328047	0.000198548	0.000368876	0.000378071	0.00123332	0.00791653	0.00179734	0.00232166	0.0012233	0	0.000792395	0.00217953	0.00183228	0.00639068	0.000965911	0	0.00596345	0.0662835	0.00691452	0.00121545	0.00224044	0.000685182	0.00682338	0.00855053	0.01093	0.0664093	0.00029181
ARO_2024_011_7.2_AR21	EB-EB (-B27)	0.000719017	0.000444294	0.00105417	0.00224093	0.00351553	0	0.000320781	0.00427454	0.00259798	0.0010807	0	0.000479888	0.000462372	0.000271282	0.000449823	0.000214225	0.000441973	0.000268723	0	0.000120882	0	0.000207112	0.000166904	0	0.000272263	0.000905861	0.00520954	0.00155893	0.00126763	0	0	0.000700793	0.00125246	0.00147239	0.00408956	0	0.000867621	0.00457824	0.0504241	0.00578491	0.000904039	0.00183574	0.000498059	0.00529047	0.00678848	0.00874101	0.0502549	0.000154433
ARO_2024_011_7.3_AR21	EB-EB (-B27)	0.000831211	0.000520366	0.00118298	0.00227462	0.00449459	0	0.000290175	0.00409838	0.0025646	0.0010947	0	0.000490357	0.000590445	0.000248424	0.000370426	0.000258269	0.000586802	0	0.000231351	0	0.000109339	0.000361025	0.000200828	0.000349169	0.000347075	0.000655579	0.00451746	0.0017792	0.00121091	0.000892667	0	0.000697129	0.0010328	0.000804873	0.00364006	0	0.000907341	0.00479621	0.0498013	0.00522184	0.000854495	0.00168056	0.000387556	0.00552265	0.00622826	0.00823559	0.0499554	0.000108825
ARO_2024_011_8.1_AR21	EB-EB	0.00163816	0.000583229	0.00119607	0.00639157	0.00600008	0	0.000728954	0.0217843	0.00562992	0.00197937	0	0.000693283	0.00171951	0.00141257	0.00265226	0.00233677	0.00127814	0	0.00053475	0.000244564	0.000746247	0.00237284	0.000796933	0	0.000622258	0	0.0122312	0.00580783	0.00182022	0.00150752	0	0.00172413	0.00122521	0.00275144	0.00509768	0	0	0.00348927	0.0863058	0.00883683	0.00111708	0.00358395	0.00049782	0.0105162	0.00592026	0.0163843	0.074178	0.000156978
ARO_2024_011_8.2_AR21	EB-EB	0.00115341	0.000461224	0.00137916	0.00558775	0.00536932	0	0.000604659	0.0171319	0.00520914	0.00145285	0	0.000672817	0.00148512	0.00107392	0.00188811	0.00206573	0.00131546	0	0.000513046	0.000185312	0.00057051	0.00206373	0.000813072	0.000286233	0.000531406	0.000929942	0.0103025	0.00439618	0.00135845	0.00151452	0	0.00179735	0.00100034	0.00265019	0.00427383	0	0.000921469	0.00306459	0.0712159	0.00733389	0.000869583	0.00305345	0.00035969	0.00814071	0.00486395	0.0143901	0.0597575	0.000157894
ARO_2024_011_8.3_AR21	EB-EB	0.000950856	0.000313375	0.000976063	0.00397178	0.00437405	0	0.000512818	0.0144766	0.00469704	0.00148285	0	0.000491819	0.00110989	0.0008611	0.00142459	0.00150548	0.00104889	0	0.000282185	0.000132162	0.000576597	0.00132246	0.000570917	0.000177928	0.000417082	0	0.00796487	0.00298603	0.00128848	0.00126853	0	0.0023542	0.00156981	0.00211444	0.00581438	0	0.00125323	0.00238074	0.0570178	0.00597491	0.000781769	0.00258512	0.000400835	0.00663744	0.00409899	0.0114377	0.0457866	0.000237545
ARO_2024_011_9.1_AR21	EB-iTF	0.00111516	0.000634847	0.00106076	0.00288306	0.00440898	0	0.00038232	0.00861712	0.0028663	0.0010333	0	0.000521863	0.00101245	0.000773773	0.00105123	0.000399829	0.000387174	0	0.000351363	0.000200608	0.000179814	0.000288511	0	0.000170842	0.000380244	0.00152368	0.0107955	0.00244382	0.00268174	0.000869481	0	0.00183391	0.00217163	0.00179377	0.00597716	0	0.00112083	0.00268591	0.0442854	0.00235731	0.000547429	0.000789941	0.000271372	0.00275326	0.00275788	0.00589279	0.0278341	0.000213004
ARO_2024_011_9.2_AR21	EB-iTF	0.000904495	0.000336935	0.000811824	0.00285552	0.00372504	0	0.000377629	0.00751439	0.00261337	0.000887634	0	0.000543141	0.000870145	0.000563337	0.000743601	0.000319648	0.000490066	0	0.000335795	0.000143236	0.000133923	0.000414119	0	0.00033506	0.00035815	0.00107733	0.0106069	0.00174836	0.00257683	0	0	0.000845826	0.00187278	0.00185378	0.0045984	0	0.000740433	0.00229722	0.0372459	0.0018959	0.000583269	0.000689257	0.000241116	0.00224081	0.00214726	0.00474292	0.0225885	0.000220144
ARO_2024_011_9.3_AR21	EB-iTF	0.000782807	0.000384262	0.000622866	0.00281627	0.00310223	0	0.000301202	0.00705121	0.00255633	0.000803878	0	0.000458431	0.000905392	0.00060207	0.000721113	0.00033311	0.000287067	0	0.000215173	0	0.000125404	0.000271562	0	0	0.000300028	0.000830519	0.00955829	0.0015016	0.00192533	0.000905784	0	0.00100885	0.00183703	0.0013449	0.00462994	0	0	0.00207551	0.0359806	0.00193648	0.000594182	0.000561691	0	0.00217731	0.00231728	0.00443937	0.022625	0.000144825
ARO_2024_011_10.1_AR21	EB-iTF (+B27)	0.00120121	0.000459162	0.00115948	0.0049292	0.00394332	0	0.000726902	0.00940376	0.0031842	0.00116192	0	0.000732737	0.00123926	0.000509069	0.000930757	0.00119345	0.000410791	0.000226939	0.000368664	0.000169577	0.00028753	0.000710701	0.000405243	0.000269579	0.000537626	0.00157279	0.017399	0.00369627	0.00108303	0.00137203	0	0.00184778	0.00209068	0.00201337	0.00471034	0	0	0.00272107	0.0584308	0.00410699	0.000480068	0.00150449	0.000230006	0.00622145	0.00309824	0.0162533	0.0394842	0.000300134
ARO_2024_011_10.2_AR21	EB-iTF (+B27)	0.00151232	0.000706351	0.00146364	0.00456518	0.00591171	0	0.000660936	0.00817011	0.00354812	0.00148946	0	0.00077526	0.000990407	0.000454008	0.000581308	0.000744896	0.000757688	0.000288993	0.000360889	0.000177097	0.000218939	0.000650172	0.00034555	0.000330611	0.00038233	0.00107854	0.0131824	0.00254155	0.000975779	0.000994702	0	0.00110649	0.00163597	0.0023009	0.00481847	0.000901861	0	0.00182692	0.0370554	0.00273801	0.000383645	0.00111093	0.000166278	0.00403866	0.00231598	0.0116605	0.0265398	0.000247869
ARO_2024_011_10.3_AR21	EB-iTF (+B27)	0.00130379	0.000452701	0.00137642	0.00451616	0.00453777	0	0.000502525	0.00805034	0.00414286	0.00199756	0	0.000892507	0.000905161	0.000499903	0.000604293	0.00084094	0.000469271	0.000248645	0.000372972	0.000146783	0	0.000554514	0.000403537	0.000244778	0.000403798	0.00126138	0.0179412	0.00426638	0.00137145	0.00161387	0	0.00157802	0.00179657	0.00220462	0.0059682	0	0	0.00254595	0.0491022	0.0033123	0.000568144	0.00122434	0.000309394	0.00506969	0.00293063	0.0131822	0.0322684	0.000382401
ARO_2024_011_11.1_AR21	EB-EB (-B27)	0.000787567	0.000372946	0.00100409	0.00301486	0.00386352	0	0.000306717	0.0125462	0.00384415	0.0013742	0	0.000558091	0.0011215	0.000979245	0.00158926	0.000691747	0.000313325	0	0.000267719	0.000176588	0.000177957	0.0003954	0.000243531	0	0.000689135	0.000636866	0.00357618	0.00113707	0.00135653	0.00073558	0	0.000561389	0.0012693	0.00166927	0.00205139	0	0.00110496	0.00627346	0.0632326	0.00756409	0.00146642	0.00267638	0.000698215	0.00870295	0.00795189	0.0128524	0.0850224	0.000117096
ARO_2024_011_11.2_AR21	EB-EB (-B27)	0.00104376	0.000519592	0.00108014	0.00373717	0.00486489	0	0.000299681	0.0119839	0.00415069	0.00158717	0	0.000704314	0.00105943	0.000902979	0.00155446	0.00071161	0.000546064	0	0.000400002	0	0	0.000481334	0.000280398	0.000173984	0.000508722	0.000922419	0.00442547	0.000440091	0.00169177	0.000831257	0	0.000381134	0.00118531	0.00164175	0.00319088	0	0	0.00650828	0.0639822	0.00749033	0.00138366	0.00263449	0.000628748	0.00936053	0.00825578	0.0135041	0.0881215	0.000269865
ARO_2024_011_11.3_AR21	EB-EB (-B27)	0.00119286	0.000579001	0.00126091	0.00346677	0.00505665	0	0.0005001	0.0143012	0.00410992	0.00134224	0	0.000727485	0.00125285	0.000902215	0.00175713	0.000597885	0.000647914	0.000151174	0.000377137	0.000253085	0.000208211	0.000416167	0.00026372	0.000217206	0.000916125	0.000466453	0.00332993	0.000542309	0.00102807	0.000372851	0.000703913	0.000672479	0.000858078	0.00101557	0.00273397	0	0.00052189	0.00459228	0.0463898	0.00558842	0.00104839	0.00196973	0.000430234	0.00738955	0.00576353	0.0104523	0.0651322	0.00014612
ARO_2024_011_12.1_AR21	EB-EB	0.0010753	0.000329815	0.00110276	0.00452316	0.0046696	0	0.000610556	0.0192973	0.00459773	0.00156193	0	0.000678021	0.00156546	0.00124796	0.00167451	0.00166714	0.000513082	0	0.000459633	0.0002243	0.000739174	0.00115833	0.000519562	0	0.000658465	0	0.0042045	0.00152208	0.00110992	0.000951486	0	0.00107616	0	0.00209746	0.00461226	0	0	0.00367659	0.085302	0.00856938	0.000829436	0.00379994	0.000460055	0.012801	0.00547234	0.0194719	0.0850693	0.00015132
ARO_2024_011_12.2_AR21	EB-EB	0.0011722	0.000529343	0.00121663	0.0056415	0.00524752	0	0.000707416	0.0264738	0.00590494	0.0013911	0	0.000537646	0.0024239	0.00178183	0.00279006	0.00327075	0.00133413	0	0.000692102	0.000297154	0.00119096	0.00252278	0.000733337	0.000256966	0.00107207	0	0.00491944	0.0015533	0.00100834	0.000979171	0	0.00133305	0.0010582	0.00227448	0.00437424	0	0	0.00346981	0.0869611	0.00903654	0.000987352	0.00434457	0.000504455	0.0138593	0.00598314	0.0213035	0.0932302	0.00021847
ARO_2024_011_12.3_AR21	EB-EB	0.00142032	0	0.00156391	0.00592362	0.0052436	0	0.00103967	0.0231826	0.00508035	0.00157211	0	0.000599495	0.0019697	0.00138651	0.00186376	0.00164715	0.00078649	0	0.000454973	0.000243695	0.00075128	0.00161953	0.000600232	0	0.000785082	0.000707363	0.00597048	0.00157259	0	0.000943742	0	0.0012018	0.000949745	0.00321656	0.00268295	0	0	0.00414016	0.0905193	0.00962071	0.000861771	0.00464609	0.000516137	0.014065	0.00610519	0.0242074	0.101266	0.000326492
ARO_2024_011_13.1_AR21	EB-iTF	0.00159546	0.00071571	0.00161531	0.00425651	0.00670368	0	0.000546065	0.01092	0.00343797	0.00122376	0	0.000664233	0.00112886	0.000728488	0.00144642	0.000577848	0.000734951	0.000189922	0.000404771	0.000181419	0.000206629	0.000775634	0.000296358	0.000343075	0.000469026	0.000441793	0.00377405	0.000726963	0.00152813	0	0	0.000482368	0.0010694	0.00113486	0.0043944	0	0.000687379	0.00311271	0.0457247	0.00238069	0.000680487	0.00087716	0.000301325	0.00478935	0.00278293	0.0108226	0.0546086	0.000195668
ARO_2024_011_13.2_AR21	EB-iTF	0.00156398	0.000961947	0.00201273	0.00466328	0.00747636	0	0.000563923	0.0111345	0.00406504	0.00124927	0	0.000852471	0.00109363	0.000839961	0.00142336	0.000624928	0.000892143	0.000309278	0.000480471	0.000203711	0.000253063	0.000892365	0.000348311	0.000272917	0.000605204	0.000412887	0.0041679	0.00100458	0.00183337	0	0	0.00050192	0.00109502	0.000969082	0.0024716	0	0.000586199	0.00359548	0.0535291	0.00293096	0.000830789	0.000902681	0	0.0046613	0.00319447	0.0102085	0.0530687	0.000255562
ARO_2024_011_13.3_AR21	EB-iTF	0.00104256	0.000481148	0.00125876	0.00399849	0.00491089	0	0.000458246	0.0131359	0.00437048	0.00159302	0	0.000756465	0.00111715	0.000873875	0.00184734	0.000927351	0.000959916	0.000296591	0.000408741	0.000193464	0.000377441	0.00116978	0.000419111	0.000219234	0.00063361	0	0.00345882	0.000768763	0.00173285	0	0	0.000446394	0.000908359	0.00130416	0.00357878	0.000532094	0	0.00298	0.0452408	0.00254786	0.000651652	0.000930027	0.000177651	0.00539488	0.00273727	0.0120133	0.062763	0.000271258
ARO_2024_011_15.1_AR21	EB-EB (-B27)	0.00077148	0.000467016	0.00105089	0.00358788	0.00344829	0	0.000353402	0.00662546	0.00385622	0.00159023	0	0.000882433	0.000816901	0.000373624	0.000899725	0.00101788	0.000400063	0.000291456	0	0	0	0.000385299	0.000435278	0	0.000280338	0.000956405	0.00338413	0.000855849	0	0	0	0.000683508	0.000967754	0.0010461	0.00403554	0	0.000387998	0.00593687	0.0518615	0.00652514	0.00111878	0.00194604	0.000610555	0.00596586	0.00685607	0.00806382	0.0500418	9.7273e-05
ARO_2024_011_15.2_AR21	EB-EB (-B27)	0.000788926	0.000444705	0.00125737	0.00357828	0.00330176	0	0.000311029	0.0057236	0.00371173	0.00177722	0	0.00085041	0.000830891	0.000490495	0.000956164	0.000641756	0.000593106	0.000181194	0.000230322	0	0.000108601	0.00045578	0.00033219	0.000277581	0.0003575	0.000438177	0.00331229	0.000593211	0	0.000724114	0.000666246	0.000552409	0.00146699	0.000850455	0.00220673	0	0	0.00568031	0.0477579	0.00700435	0.00114665	0.00203173	0.000517603	0.00591566	0.00658832	0.00813167	0.0479514	0.000117158
ARO_2024_011_15.3_AR21	EB-EB (-B27)	0.000764036	0.000552708	0.00116335	0.00353187	0.00367181	0	0.000341234	0.006674	0.00411035	0.0018243	0	0.000889102	0.000797576	0.000465943	0.00115506	0.000666265	0.000687665	0.000268197	0.00024235	0.000178315	0.000132785	0.000391689	0.000289909	0.000221553	0.000394234	0.000259037	0.00357757	0.000704392	0.00115933	0	0	0.000560902	0.00148143	0.000986749	0.00274541	0	0.00057269	0.00546098	0.0480587	0.00686163	0.00125946	0.00200281	0.000544676	0.00582708	0.00617713	0.00811917	0.0478946	0.000193115
ARO_2024_011_16.1_AR21	EB-EB	0.000918544	0.000528228	0.00119629	0.00333628	0.00319089	0	0.000404829	0.00480065	0.0036929	0.00193309	0	0.000686735	0.000820302	0.000263997	0.000564957	0.00114951	0.00052343	0	0	0	0.000187538	0.000695733	0.000425266	0	0	0	0.0017239	0	0	0.000804534	0	0.000898549	0.00104033	0.0013033	0.00279747	0	0	0.00542244	0.114998	0.00940929	0.00100462	0.0045865	0.000533305	0.0148485	0.00616036	0.0247774	0.0944112	0.000458166
ARO_2024_011_16.2_AR21	EB-EB	0.0010157	0.000442164	0.00122708	0.00311713	0.00377397	0	0.000376993	0.00402928	0.00323719	0.0013712	0	0.000535511	0.000620242	0.000247598	0.000393257	0.000904076	0.00061948	0.000202011	0	0	0.000167264	0.000440855	0.000289842	0.000204686	0.000322098	0	0.00204366	0	0	0	0	0.000658181	0	0.00132002	0.00233385	0	0.000621925	0.00344402	0.0692327	0.00633077	0.000522488	0.0031792	0.000346711	0.00941133	0.00398129	0.0171272	0.0587649	0.000150595
ARO_2024_011_16.3_AR21	EB-EB	0.0007237	0.000461055	0.00120385	0.002773	0.00324969	0	0.000426995	0.00405663	0.00314027	0.00165999	0	0.00069404	0.000615669	0.000225141	0.000370372	0.00101305	0.000648145	0.000249749	0.000299777	0	0	0.000625032	0.000378719	0.000223776	0.00036903	0.000314163	0.00409697	0.000424604	0	0	0	0.000303783	0	0.00122202	0.00140746	0	0	0.00486508	0.0832185	0.00718074	0.000558146	0.00341684	0.000334899	0.0106809	0.00453172	0.0195889	0.0711753	0.000304251
ARO_2024_011_17.1_AR21	EB-iTF	0.00105883	0.000528843	0.00211224	0.00433776	0.00541222	0	0.000406277	0.0140694	0.00718912	0.00350118	0	0.00126768	0.00113804	0.000987021	0.00199247	0.00142834	0.00167987	0.00027664	0.000291551	0.000185268	0.000444517	0.00160117	0.000567181	0.000183032	0.000525363	0.000491515	0.00343634	0	0.00211319	0	0	0.00107193	0.000970387	0.00104373	0.00271232	0	0	0.00347884	0.0636101	0.00495624	0.00112903	0.00139756	0.000334713	0.00759871	0.00418421	0.0114629	0.0560127	0.000187118
ARO_2024_011_17.2_AR21	EB-iTF	0.00101114	0.000762436	0.00252547	0.00556625	0.00699904	0	0.000242955	0.022811	0.0101478	0.00460083	0.000253402	0.00151044	0.00182413	0.00131964	0.00320115	0.00250056	0.00311591	0.000432974	0.000551817	0.000326739	0.000530833	0.00250717	0.00075293	0	0.000487443	0	0.00573243	0	0.00375026	0	0	0.00163062	0.00252857	0.00150574	0.00536243	0	0	0.00538559	0.091428	0.00705544	0.00149153	0.00203013	0.0005964	0.0111271	0.00686717	0.0167535	0.0829585	0.000294179
ARO_2024_011_17.3_AR21	EB-iTF	0.00125092	0.000708288	0.00235783	0.00543779	0.00695832	0	0.000510815	0.0165726	0.00974546	0.00437274	0	0.0018039	0.00164615	0.00099928	0.00235814	0.00194397	0.00215982	0.000419016	0.000474121	0.000189032	0.000317927	0.00191061	0.000796745	0	0.000391376	0	0.00339886	0.00118669	0.00353779	0	0	0.00103775	0.00174475	0.00207844	0.00287844	0	0	0.0046541	0.083178	0.00654924	0.00157156	0.00188877	0.000514519	0.00945922	0.00603244	0.0145565	0.0687181	0.000193857
ARO_2024_011_18.1_AR21	EB-iTF (+B27)	0.00211281	0.000680931	0.00197087	0.00808949	0.00585277	0	0.000939294	0.0175374	0.00766147	0.00265267	0	0.00114439	0.00148394	0.00103851	0.00203592	0.00430249	0.00238254	0	0.000570079	0.000316	0.0013673	0.00291078	0.00189785	0	0.000716932	0	0.00305828	0	0.000994612	0	0	0.000270506	0.00118347	0.00107824	0.0024354	0	0	0.00509507	0.0976743	0.00388054	0.000725144	0.00315182	0.000359166	0.0181567	0.00469858	0.058255	0.127388	0.00100075
ARO_2024_011_18.2_AR21	EB-iTF (+B27)	0.00194265	0.000673835	0.00210318	0.00608499	0.00676658	0	0.000857824	0.0144487	0.00577141	0.00230128	0	0.000881807	0.0017694	0.000802166	0.00195446	0.0045723	0.00233897	0.000370051	0.000322995	0.000270776	0.00133367	0.0030135	0.00182735	0.000315437	0.000998066	0	0.00399352	0	0	0	0	0.000667231	0.000871244	0.00238351	0.00293798	0	0	0.00514569	0.0931976	0.00457089	0.000862741	0.0025259	0.000278368	0.0166129	0.00469226	0.0554936	0.123335	0.000754314
ARO_2024_011_18.3_AR21	EB-iTF (+B27)	0.00140006	0.000443401	0.00162774	0.00530137	0.00492079	0	0.000767975	0.0117663	0.00659226	0.00299723	0	0.00111831	0.00148351	0.000670826	0.00186064	0.00319622	0.00169593	0.000495055	0.000537861	0.0002579	0.00118637	0.00227732	0.00151721	0	0.000548941	0	0.00354441	0	0.0015499	0	0	0.000823845	0.000926319	0.00309298	0.00356438	0.00134141	0	0.00525153	0.0951205	0.00407589	0.000759407	0.00257799	0	0.0160669	0.00505497	0.0496397	0.118368	0.000803068
[truncated: 1,120 more columns]
