# Supplementary material for: Comparative lipidomics of iPSC-derived microglia protocols reveal lipid droplet and immune differences mediated by media composition
Source: Stem Cell Reports. 2026 Jan 8;21(2):102779. doi: 10.1016/j.stemcr.2025.102779 (PMC12903089; doi:10.1016/j.stemcr.2025.102779)
Supplement: Data S5. Lipidomic data file of EB microglia grown with and without B-27 (KOLF2.1J) vs. iTF microglia, related to Figure 4 [file mmc6.xlsx]

## Sheet: Data S5
Raw data (nmol/g) (KOLF2.1J)
Sample ID	Group	Cell count (Mio)	CE 12:0	CE 14:0	CE 14:1	CE 15:0	CE 16:0	CE 16:1	CE 18:0	CE 18:1	CE 18:2	CE 18:3	CE 18:4	CE 20:0	CE 20:1	CE 20:2	CE 20:3	CE 20:4	CE 20:5	CE 22:0	CE 22:1	CE 22:2	CE 22:4	CE 22:5	CE 22:6	CE 24:0	CE 24:1	Cer d18:0/14:0	Cer d18:0/16:0	Cer d18:0/18:0	Cer d18:0/18:1	Cer d18:0/20:0	Cer d18:0/22:0	Cer d18:0/22:1	Cer d18:0/24:0	Cer d18:0/24:1	Cer d18:0/26:0	Cer d18:0/26:1	Cer d18:1/14:0	Cer d18:1/16:0	Cer d18:1/18:0	Cer d18:1/18:1	Cer d18:1/20:0	Cer d18:1/20:1	Cer d18:1/22:0	Cer d18:1/22:1	Cer d18:1/24:0	Cer d18:1/24:1	Cer d18:1/26:0
ARO_2024_002_1.1_AR01	iTF-iTF	1.5	0.0156338	0.178253	0.0775735	0.128069	0.499063	1.13115	0.1155	8.13096	1.16396	0.098042	0.0103967	0.121811	0.984832	0.933633	0.986626	0.152111	0.0273815	0.0194432	0.256603	0.129049	0.182795	0.111157	0.0249467	0.0195525	0.177259	0.0418501	0.359466	0.064255	0.0548159		0.0454722	0.0800459		0.145336			0.361066	4.86728	0.267045	0.0785072	0.0879225	0.0269893	0.216343	0.161229	0.165474	3.06545
ARO_2024_002_1.2_AR01	iTF-iTF	1.5	0.0204621	0.210722	0.0889742	0.150237	0.572276	1.22673	0.108436	8.19046	1.24067	0.117103	0.0103396	0.163025	1.02766	0.853908	0.928603	0.158877	0.0413744	0.0268324	0.250804	0.13001	0.167476	0.133073	0.0371844	0.0183377	0.171393	0.0521194	0.534976	0.0889551	0.0871244			0.0676284	0.0683494	0.185147			0.477807	6.40564	0.360744	0.111659	0.123732	0.0438945	0.274453	0.232598	0.178066	3.97759
ARO_2024_001_1.3_AR01	iTF-iTF	1.5		0.244271	0.110169	0.158308	0.64301	1.4073	0.14573	9.45814	1.4393	0.109184		0.157244	1.24208	1.09576	1.07637	0.163467	0.0394204	0.0223178	0.305995	0.145439	0.202503	0.130759	0.0339723	0.0216387	0.218366	0.0558267	0.516384	0.0796677	0.0766453		0.0353832	0.0610304	0.0551526	0.214316			0.630631	7.71686	0.388531	0.140027	0.130031	0.0533819	0.32118	0.2732	0.190784	4.30097
ARO_2024_002_NTC1_AR	iTF-iTF	0.8	0.0104046	0.0776976	0.0465764	0.0876933	0.217497	0.507594	0.040059	2.59558	0.450958	0.0595095	0.00392088	0.0984342	0.37071	0.287188	0.311222	0.0682025	0.0203281	0.020222	0.0897882	0.0409232	0.0732198	0.0700916	0.0246508	0.012556	0.0765796	0.0186247	0.222339	0.0365911	0.0230488	0.0166009		0.03721	0.0225874	0.0858923			0.20586	2.60504	0.168237	0.0445222	0.0543477	0.0178027	0.115633	0.112397	0.0686758	1.61796	0.00478992
ARO_2024_002_NTC2_AR	iTF-iTF	0.8	0.0144534	0.152351	0.0934796	0.179239	0.499635	1.06496	0.107948	3.84139	1.08028	0.10649	0.0111113	0.112965	0.425527	0.294162	0.382011	0.178421	0.0672876	0.0334189	0.103269	0.0398107	0.0755502	0.129684	0.0325112	0.0339485	0.0818028	0.0193899	0.184166	0.0407437	0.0311628	0.0232765	0.0201555	0.0342116	0.034578	0.0774066			0.1748	3.2911	0.247091	0.0450996	0.0876551	0.022314	0.19218	0.135464	0.112918	1.99649	0.0115172
ARO_2024_002_NTC3_AR	iTF-iTF	0.8	0.0134317	0.116919	0.0583219	0.130708	0.395585	0.764345	0.0995227	3.72857	0.654869	0.0902166	0.00831406	0.114543	0.424336	0.277031	0.386875	0.128442	0.0646203	0.0169125	0.103545	0.0367552	0.0743283	0.150471	0.0272491	0.0180807	0.0693954		0.161219	0.0269081	0.0236536		0.0153285	0.024877	0.0349156	0.0656508			0.150437	3.04878	0.228384	0.0377237	0.0811971	0.0196204	0.161405	0.11508	0.0960677	1.89816	0.00707494
ARO_2024_001_1.4_AR01	EB-EB (-B27)	0.8	0.0110109	0.0726876	0.0288255	0.0740553	0.296438	0.36482	0.0504182	1.41417	0.282806	0.04451	0.00394502	0.0852202	0.168235	0.0903598	0.143741	0.0655253	0.0538183	0.0204111	0.0369262	0.0104142	0.030653	0.0645857	0.0230619	0.0182486	0.0744794	0.0156114	0.124331	0.0301692	0.0202309	0.0199465	0.0290682	0.0330787	0.0305014	0.0947787			0.0689895	1.47371	0.243277	0.0411617	0.0766003	0.0160703	0.235559	0.165359	0.290875	2.10605	0.00583655
ARO_2024_001_2.4_AR01	EB-EB (-B27)	0.8	0.0118408	0.206951	0.0572298	0.146132	0.968125	1.43318	0.134384	6.38749	1.22229	0.162935	0.00927188	0.0467404	0.289613	0.307059	0.690052	0.271894	0.200567	0.0216483	0.108298	0.0346121	0.119059	0.229519	0.0314046	0.0143216	0.24404	0.016078	0.126907	0.0355736	0.0252688	0.0161982	0.0101123	0.0475591	0.0564092	0.0804633	0.0330766	0.0197068	0.0812418	1.7008	0.321476	0.0540855	0.096894	0.0165554	0.257818	0.204329	0.232409	2.4609	0.00722382
ARO_2024_001_3.4_AR01	EB-EB (-B27)	0.8	0.00834367	0.057062	0.0414059	0.0544	0.139799	0.240335	0.0248576	0.208712	0.0736634	0.0133646		0.0467914	0.0601423	0.024449	0.0203969	0.017947	0.0238859	0.0188806	0.0150479	0.0042934	0.00423188	0.0185876	0.0236787	0.0237814	0.0295181		0.157141	0.0372371	0.0415667		0.0414402	0.0223668	0.0390486	0.101054		0.0164649	0.0836372	1.51199	0.264974	0.0346033	0.0657125	0.0160149	0.188489	0.177475	0.282049	1.72109	0.00906615
ARO_2024_002_1.5_AR01	EB-EB	0.8	0.0102012	0.053964	0.0393995	0.0847762	0.172471	0.256955	0.0268124	0.229243	0.110496	0.0222151		0.100093	0.114152	0.0200507	0.0194464	0.0248536	0.0159336	0.0144668	0.0117188		0.00712314	0.0286735	0.0247258	0.0166834	0.0177518		0.127592	0.0169565			0.0259379		0.0259797	0.0579512		0.0196254	0.0622304	1.40788	0.208184	0.0179173	0.0904578	0.0112527	0.293735	0.154506	0.48636	2.01757	0.0124187
ARO_2024_001_2.5_AR01	EB-EB	0.8	0.0163517	0.163256	0.0441313	0.157587	2.78077	1.07528	0.476483	8.30932	1.65347	0.139992	0.00807954	0.073361	0.526606	0.433875	1.71421	1.53268	0.770438	0.0402481	0.231903	0.0806371	0.552761	1.4052	0.193352	0.0520605	0.656102		0.0535751	0.0213949		0.00981087	0.00932046	0.0113827	0.0356106	0.0579178		0.00792135	0.0230276	1.31496	0.290773	0.0346171	0.104921	0.0111892	0.344053	0.105395	0.42953	1.95533	0.00680069
ARO_2024_002_3.5_AR01	EB-EB	0.8		0.0578771	0.0462878	0.0690753	0.18077	0.279644	0.0297529	0.245114	0.0920182	0.0163902		0.0389082	0.0533998	0.0218826	0.0296514	0.0552627	0.0248677	0.0196118			0.0090626	0.0338315	0.0257556	0.0180879	0.0269781		0.127439	0.0331157			0.0158041	0.0279256	0.0929768	0.0957418		0.0312775	0.0834793	2.04453	0.327865	0.0214037	0.118506	0.0203944	0.393173	0.170916	0.798955	3.06204	0.0181496
ARO_2024_002_1.8_AR01	EB-iTF	0.8	0.00887367	0.06236	0.0414604	0.0980254	0.197881	0.26883	0.0282116	0.380734	0.149088	0.0300458		0.126092	0.158519	0.026684	0.0422694	0.0285306	0.0291957	0.0205393	0.0197462	0.00523627	0.00861451	0.0400462	0.0333786	0.0223822	0.0205766		0.117728	0.0388322	0.0357742		0.0240993	0.0315946	0.0760013	0.125431	0.0250545	0.0216444	0.0839526	1.43339	0.155262	0.0208682	0.0472482	0.0081017	0.310492	0.11415	0.817782	2.57955	0.016805
ARO_2024_001_2.8_AR01	EB-iTF	0.8	0.0142072	0.0694912	0.0534649	0.0841523	0.32764	0.258726	0.0309298	0.354313	0.107035	0.0275193	0.00528282	0.137274	0.112586	0.0298879	0.0583266	0.0746273	0.0710167	0.0315043	0.0182364	0.00664949	0.00755866	0.0601004	0.0683575	0.0264028	0.0202586		0.112393	0.0457543	0.0471152	0.0227343	0.0275041	0.0547546	0.039546	0.113904		0.0226886	0.155449	3.25696	0.356456	0.0475839	0.102834	0.0160698	0.555285	0.193074	1.05619	3.15306	0.0298985
ARO_2024_002_3.8_AR01	EB-iTF	0.66	0.0094356	0.0533778	0.032814	0.0564907	0.442693	0.175206	0.0278094	0.254574	0.0839011	0.0256067	0.00586387	0.409152	0.106943	0.0240079	0.0592507	0.0468791	0.0650004	0.0292369	0.0186628	0.00558949	0.00914951	0.0496006	0.0605969	0.0190014	0.0213898		0.074476	0.0505047	0.0470629		0.0261911	0.0323283	0.0603315	0.128927	0.0234498	0.0270839	0.0264803	0.966062	0.179581	0.0205328	0.0466265		0.336831	0.0650344	1.01203	1.46552	0.0258486
ARO_2024_001_1.9_AR01	EB-iTF (+B27)	0.8	0.0158791	0.0755482	0.0795374	0.130584	0.210969	0.358764	0.0368193	0.250555	0.129997	0.0296937		0.149662	0.229564	0.0350779	0.0250782	0.0417332	0.0332151	0.0441137	0.024724	0.00715396	0.00586733	0.0429953	0.0569945	0.0375555	0.0364616		0.0907753	0.0263469	0.0167446		0.0236601	0.0601207	0.0404554	0.176897	0.0172779	0.0133399	0.0273844	1.65374	0.239867	0.0175206	0.0801304	0.0074738	0.596706	0.0809621	1.2352	1.67374	0.0244883
ARO_2024_002_2.9_AR01	EB-iTF (+B27)	0.8	0.0105221	0.0443613	0.0426773	0.0572358	0.217305	0.189218	0.0249617	0.149667	0.0691599	0.0181786		0.0646364	0.106518	0.0236348	0.0271085	0.287118	0.0793271	0.0347432	0.0183024		0.00958427	0.0414281	0.0497239	0.0181838	0.0210543		0.118318	0.0291004			0.0477506	0.0720203	0.0741018	0.238925		0.0352038	0.0826143	2.37905	0.212515	0.0211023	0.0957013		0.54354	0.119248	1.83051	2.81506	0.0449332
ARO_2024_001_3.9_AR01	EB-iTF (+B27)	0.505	0.014181	0.0387527	0.0464435	0.046513	0.12884	0.142828	0.0286477	0.115644	0.0657997	0.020464	0.00578229	0.0539381	0.134791	0.0254918	0.0148904	0.0732451	0.0322711	0.0423485	0.0162416	0.00436053	0.00520713	0.0330208	0.046305	0.0249723	0.0183208		0.0851758	0.0313969		0.019396	0.0321014	0.0475038	0.0418675	0.0939656	0.022061	0.0257928	0.0420458	1.71704	0.200056	0.0194961	0.0762535	0.00853968	0.395808	0.0863566	1.01101	1.56715	0.0252209
Normalized data (nmol/1x10e6 cells) (KOLF2.1J)
Sample ID	Group	CE 12:0	CE 14:0	CE 14:1	CE 15:0	CE 16:0	CE 16:1	CE 18:0	CE 18:1	CE 18:2	CE 18:3	CE 18:4	CE 20:0	CE 20:1	CE 20:2	CE 20:3	CE 20:4	CE 20:5	CE 22:0	CE 22:1	CE 22:2	CE 22:4	CE 22:5	CE 22:6	CE 24:0	CE 24:1	Cer d18:0/14:0	Cer d18:0/16:0	Cer d18:0/18:0	Cer d18:0/18:1	Cer d18:0/20:0	Cer d18:0/22:0	Cer d18:0/22:1	Cer d18:0/24:0	Cer d18:0/24:1	Cer d18:0/26:0	Cer d18:0/26:1	Cer d18:1/14:0	Cer d18:1/16:0	Cer d18:1/18:0	Cer d18:1/18:1	Cer d18:1/20:0	Cer d18:1/20:1	Cer d18:1/22:0	Cer d18:1/22:1	Cer d18:1/24:0	Cer d18:1/24:1	Cer d18:1/26:0	Cer d18:1/26:1
ARO_2024_002_1.1_AR01	iTF-iTF	0.000586269	0.00668448	0.00290901	0.00480259	0.0187149	0.0424183	0.00433126	0.304911	0.0436483	0.00367658	0.000389877	0.00456791	0.0369312	0.0350112	0.0369985	0.00570416	0.00102681	0.000729118	0.0096226	0.00483934	0.00685481	0.00416839	0.0009355	0.00073322	0.0066472	0.00156938	0.01348	0.00240956	0.00205559	0	0.00170521	0.00300172	0	0.00545011	0	0	0.01354	0.182523	0.0100142	0.00294402	0.00329709	0.0010121	0.00811285	0.00604609	0.00620526	0.114954	0	0.00190951
ARO_2024_002_1.2_AR01	iTF-iTF	0.00076733	0.00790208	0.00333653	0.00563387	0.0214603	0.0460023	0.00406635	0.307142	0.0465251	0.00439136	0.000387736	0.00611343	0.0385374	0.0320216	0.0348226	0.00595788	0.00155154	0.00100622	0.00940514	0.00487537	0.00628035	0.00499025	0.00139442	0.000687665	0.00642725	0.00195448	0.0200616	0.00333582	0.00326717	0	0	0.00253606	0.0025631	0.00694301	0	0	0.0179178	0.240212	0.0135279	0.0041872	0.00463995	0.00164604	0.010292	0.00872244	0.00667749	0.14916	0	0.00178536
ARO_2024_001_1.3_AR01	iTF-iTF	0	0.00916015	0.00413135	0.00593654	0.0241129	0.0527737	0.00546487	0.35468	0.0539737	0.00409439	0	0.00589665	0.046578	0.041091	0.040364	0.00613002	0.00147826	0.000836916	0.0114748	0.00545395	0.00759387	0.00490347	0.00127396	0.000811452	0.00818874	0.0020935	0.0193644	0.00298754	0.0028742	0	0.00132687	0.00228864	0.00206822	0.00803684	0	0	0.0236487	0.289382	0.0145699	0.00525103	0.00487615	0.00200182	0.0120442	0.010245	0.0071544	0.161286	0	0.00196408
ARO_2024_002_NTC1_AR	iTF-iTF	0.000208092	0.00155395	0.000931529	0.00175387	0.00434993	0.0101519	0.00080118	0.0519117	0.00901917	0.00119019	7.84175e-05	0.00196868	0.0074142	0.00574376	0.00622443	0.00136405	0.000406562	0.00040444	0.00179576	0.000818465	0.0014644	0.00140183	0.000493016	0.000251119	0.00153159	0.000372494	0.00444678	0.000731822	0.000460977	0.000332018	0	0.0007442	0.000451749	0.00171785	0	0	0.0041172	0.0521008	0.00336474	0.000890444	0.00108695	0.000356053	0.00231265	0.00224795	0.00137352	0.0323591	9.57983e-05	0.000440245
ARO_2024_002_NTC2_AR	iTF-iTF	0.000289069	0.00304703	0.00186959	0.00358478	0.00999271	0.0212992	0.00215897	0.0768277	0.0216056	0.00212979	0.000222225	0.00225929	0.00851054	0.00588324	0.00764021	0.00356842	0.00134575	0.000668379	0.00206538	0.000796215	0.001511	0.00259369	0.000650224	0.00067897	0.00163606	0.000387798	0.00368333	0.000814874	0.000623255	0.00046553	0.000403111	0.000684232	0.000691559	0.00154813	0	0	0.003496	0.065822	0.00494182	0.000901992	0.0017531	0.000446281	0.0038436	0.00270928	0.00225835	0.0399299	0.000230344	0.000469413
ARO_2024_002_NTC3_AR	iTF-iTF	0.000268634	0.00233838	0.00116644	0.00261417	0.00791169	0.0152869	0.00199045	0.0745713	0.0130974	0.00180433	0.000166281	0.00229087	0.00848671	0.00554062	0.00773749	0.00256883	0.00129241	0.000338251	0.0020709	0.000735104	0.00148657	0.00300943	0.000544983	0.000361615	0.00138791	0	0.00322439	0.000538162	0.000473072	0	0.00030657	0.00049754	0.000698312	0.00131302	0	0	0.00300874	0.0609757	0.00456767	0.000754474	0.00162394	0.000392408	0.00322809	0.0023016	0.00192135	0.0379631	0.000141499	0.000313542
ARO_2024_001_1.4_AR01	EB-EB (-B27)	0.000220219	0.00145375	0.00057651	0.00148111	0.00592877	0.00729639	0.00100836	0.0282834	0.00565612	0.0008902	7.89003e-05	0.0017044	0.00336469	0.0018072	0.00287482	0.00131051	0.00107637	0.000408221	0.000738524	0.000208285	0.00061306	0.00129171	0.000461239	0.000364972	0.00148959	0.000312228	0.00248663	0.000603384	0.000404619	0.00039893	0.000581364	0.000661574	0.000610028	0.00189557	0	0	0.00137979	0.0294741	0.00486555	0.000823234	0.00153201	0.000321406	0.00471118	0.00330719	0.0058175	0.042121	0.000116731	0.00176522
ARO_2024_001_2.4_AR01	EB-EB (-B27)	0.000236817	0.00413901	0.0011446	0.00292264	0.0193625	0.0286635	0.00268769	0.12775	0.0244459	0.0032587	0.000185438	0.000934808	0.00579226	0.00614117	0.013801	0.00543789	0.00401134	0.000432966	0.00216596	0.000692242	0.00238117	0.00459038	0.000628092	0.000286431	0.00488081	0.000321559	0.00253814	0.000711472	0.000505376	0.000323964	0.000202246	0.000951182	0.00112818	0.00160927	0.000661532	0.000394135	0.00162484	0.0340159	0.00642952	0.00108171	0.00193788	0.000331107	0.00515637	0.00408659	0.00464817	0.0492181	0.000144476	0.00127948
ARO_2024_001_3.4_AR01	EB-EB (-B27)	0.000166873	0.00114124	0.000828118	0.001088	0.00279598	0.00480669	0.000497153	0.00417425	0.00147327	0.000267291	0	0.000935829	0.00120285	0.00048898	0.000407939	0.000358939	0.000477719	0.000377611	0.000300959	8.58681e-05	8.46375e-05	0.000371752	0.000473575	0.000475628	0.000590362	0	0.00314282	0.000744742	0.000831335	0	0.000828805	0.000447336	0.000780972	0.00202107	0	0.000329298	0.00167274	0.0302398	0.00529948	0.000692066	0.00131425	0.000320297	0.00376978	0.0035495	0.00564098	0.0344218	0.000181323	0.00366643
ARO_2024_002_1.5_AR01	EB-EB	0.000204025	0.00107928	0.000787991	0.00169552	0.00344942	0.0051391	0.000536248	0.00458486	0.00220992	0.000444302	0	0.00200186	0.00228304	0.000401014	0.000388928	0.000497072	0.000318673	0.000289335	0.000234376	0	0.000142463	0.000573469	0.000494516	0.000333668	0.000355036	0	0.00255184	0.000339131	0	0	0.000518759	0	0.000519593	0.00115902	0	0.000392507	0.00124461	0.0281577	0.00416368	0.000358345	0.00180916	0.000225055	0.0058747	0.00309012	0.0097272	0.0403515	0.000248373	0.00250536
ARO_2024_001_2.5_AR01	EB-EB	0.000327034	0.00326511	0.000882626	0.00315173	0.0556154	0.0215056	0.00952966	0.166186	0.0330694	0.00279984	0.000161591	0.00146722	0.0105321	0.00867749	0.0342842	0.0306537	0.0154088	0.000804962	0.00463807	0.00161274	0.0110552	0.0281041	0.00386704	0.00104121	0.013122	0	0.0010715	0.000427898	0	0.000196217	0.000186409	0.000227654	0.000712213	0.00115836	0	0.000158427	0.000460553	0.0262991	0.00581545	0.000692342	0.00209843	0.000223784	0.00688105	0.00210791	0.00859061	0.0391067	0.000136014	0.000947395
ARO_2024_002_3.5_AR01	EB-EB	0	0.00115754	0.000925756	0.00138151	0.00361541	0.00559288	0.000595059	0.00490227	0.00184036	0.000327805	0	0.000778165	0.001068	0.000437652	0.000593027	0.00110525	0.000497354	0.000392236	0	0	0.000181252	0.000676629	0.000515112	0.000361759	0.000539561	0	0.00254878	0.000662314	0	0	0.000316083	0.000558513	0.00185954	0.00191484	0	0.00062555	0.00166959	0.0408905	0.00655731	0.000428073	0.00237012	0.000407888	0.00786346	0.00341832	0.0159791	0.0612407	0.000362993	0.00395952
ARO_2024_002_1.8_AR01	EB-iTF	0.000177473	0.0012472	0.000829208	0.00196051	0.00395763	0.0053766	0.000564233	0.00761467	0.00298177	0.000600916	0	0.00252184	0.00317038	0.000533681	0.000845389	0.000570611	0.000583913	0.000410787	0.000394925	0.000104725	0.00017229	0.000800924	0.000667571	0.000447645	0.000411531	0	0.00235456	0.000776645	0.000715484	0	0.000481986	0.000631892	0.00152003	0.00250862	0.000501089	0.000432888	0.00167905	0.0286677	0.00310523	0.000417364	0.000944964	0.000162034	0.00620984	0.002283	0.0163556	0.0515909	0.000336099	0.00323688
ARO_2024_001_2.8_AR01	EB-iTF	0.000284145	0.00138982	0.0010693	0.00168305	0.0065528	0.00517451	0.000618595	0.00708626	0.0021407	0.000550385	0.000105657	0.00274547	0.00225173	0.000597759	0.00116653	0.00149255	0.00142033	0.000630086	0.000364728	0.00013299	0.000151173	0.00120201	0.00136715	0.000528057	0.000405171	0	0.00224785	0.000915086	0.000942304	0.000454686	0.000550083	0.00109509	0.00079092	0.00227809	0	0.000453772	0.00310897	0.0651391	0.00712912	0.000951678	0.00205667	0.000321395	0.0111057	0.00386147	0.0211238	0.0630613	0.00059797	0.004169
ARO_2024_002_3.8_AR01	EB-iTF	0.000155687	0.000880733	0.00054143	0.000932097	0.00730443	0.00289089	0.000458855	0.00420047	0.00138437	0.000422511	9.67538e-05	0.00675101	0.00176456	0.00039613	0.000977637	0.000773506	0.00107251	0.000482409	0.000307936	9.22266e-05	0.000150967	0.00081841	0.000999849	0.000313523	0.000352931	0	0.00122885	0.000833327	0.000776538	0	0.000432153	0.000533417	0.000995469	0.0021273	0.000386923	0.000446884	0.000436924	0.01594	0.00296309	0.000338792	0.000769337	0	0.00555771	0.00107307	0.0166985	0.024181	0.000426501	0.00172747
ARO_2024_001_1.9_AR01	EB-iTF (+B27)	0.000317581	0.00151096	0.00159075	0.00261168	0.00421937	0.00717527	0.000736386	0.0050111	0.00259993	0.000593873	0	0.00299325	0.00459127	0.000701558	0.000501564	0.000834664	0.000664302	0.000882275	0.00049448	0.000143079	0.000117347	0.000859906	0.00113989	0.00075111	0.000729233	0	0.00181551	0.000526937	0.000334892	0	0.000473203	0.00120241	0.000809107	0.00353795	0.000345559	0.000266797	0.000547688	0.0330749	0.00479733	0.000350412	0.00160261	0.000149476	0.0119341	0.00161924	0.024704	0.0334748	0.000489767	0.00104137
ARO_2024_002_2.9_AR01	EB-iTF (+B27)	0.000210443	0.000887227	0.000853546	0.00114472	0.0043461	0.00378435	0.000499235	0.00299334	0.0013832	0.000363571	0	0.00129273	0.00213035	0.000472696	0.000542171	0.00574236	0.00158654	0.000694864	0.000366049	0	0.000191685	0.000828562	0.000994478	0.000363676	0.000421086	0	0.00236637	0.000582009	0	0	0.000955013	0.00144041	0.00148204	0.0047785	0	0.000704076	0.00165229	0.047581	0.00425029	0.000422046	0.00191403	0	0.0108708	0.00238496	0.0366103	0.0563011	0.000898663	0.0046986
ARO_2024_001_3.9_AR01	EB-iTF (+B27)	0.000179035	0.000489253	0.000586349	0.000587227	0.0016266	0.0018032	0.000361678	0.00146001	0.000830721	0.000258358	7.30014e-05	0.000680969	0.00170173	0.000321834	0.000187991	0.00092472	0.000407423	0.00053465	0.000205051	5.50517e-05	6.574e-05	0.000416888	0.0005846	0.000315275	0.0002313	0	0.00107534	0.000396386	0	0.000244875	0.00040528	0.000599736	0.000528577	0.00118632	0.00027852	0.000325634	0.000530829	0.0216776	0.00252571	0.000246139	0.0009627	0.000107813	0.00499707	0.00109025	0.012764	0.0197853	0.000318414	0.00130775
[truncated: 1,086 more columns]
