# Supplementary material for: Comparative lipidomics of iPSC-derived microglia protocols reveal lipid droplet and immune differences mediated by media composition
Source: Stem Cell Reports. 2026 Jan 8;21(2):102779. doi: 10.1016/j.stemcr.2025.102779 (PMC12903089; doi:10.1016/j.stemcr.2025.102779)
Supplement: Data S6. Lipidomic data file of iTF microglia grown without and with B-27 (WTC11), related to Figure 5 [file mmc7.xlsx]

## Sheet: Data S6
Raw data (nmol/g) (WTC11)
Sample ID	Group	Cell count (Mio)	CE 12:0	CE 14:0	CE 14:1	CE 15:0	CE 16:0	CE 16:1	CE 17:0	CE 18:0	CE 18:1	CE 18:2	CE 18:3	CE 18:4	CE 20:0	CE 20:1	CE 20:2	CE 20:3	CE 20:4	CE 20:5	CE 22:0	CE 22:1	CE 22:2	CE 22:4	CE 22:5	CE 22:6	CE 24:1	Cer d18:0/14:0	Cer d18:0/16:0	Cer d18:0/18:0	Cer d18:0/18:1	Cer d18:0/22:0	Cer d18:0/22:1	Cer d18:0/24:0	Cer d18:0/24:1	Cer d18:1/14:0	Cer d18:1/16:0	Cer d18:1/18:0	Cer d18:1/18:1	Cer d18:1/20:0	Cer d18:1/20:1	Cer d18:1/22:0	Cer d18:1/22:1	Cer d18:1/24:0	Cer d18:1/24:1	Cer d18:1/26:1	DG 12:0_16:0	DG 12:0_18:1	DG 12:0_18:2
ARO_2024_008_1.1_AR17	iTF-iTF	1	0.0164449	0.213475	0.0823949	0.126658	0.49382	1.3166	0.0354595	0.108873	8.1133	1.15139	0.139182	0.00925072	0.0410413	0.751297	0.929474	1.01912	0.223641	0.0635236	0.0176448	0.198409	0.101492	0.218261	0.209646	0.0294751	0.159863	0.0195981	0.365175	0.041799	0.0535634		0.052486	0.0365432	0.0952042	0.328183	4.64017	0.255158	0.0685541	0.0924634	0.0243538	0.175477	0.132313	0.134007	2.54614	0.0244056	0.0445957	0.235654	0.577548
ARO_2024_008_2.1_AR17	iTF-iTF	1	0.014863	0.199729	0.0759131	0.122721	0.523429	1.30064	0.0298142	0.11055	8.3864	1.17696	0.124487	0.00822623	0.0487808	0.816656	0.974103	1.05501	0.19957	0.0581617	0.0144601	0.210546	0.115215	0.205831	0.197399	0.0339652	0.169647	0.0476489	0.296524	0.0490562	0.0633713		0.0496821	0.0448046	0.159545	0.31313	4.36622	0.239768	0.0625097	0.0762512	0.0232982	0.161886	0.128415	0.128077	2.44695	0.0254383	0.0575541	0.248807	0.574884
ARO_2024_008_3.1_AR17	iTF-iTF	1	0.0169516	0.215006	0.102638	0.152743	0.597131	1.60186	0.0428257	0.115035	9.39986	1.38779	0.146819		0.0551363	0.89524	1.01202	1.16636	0.251395	0.056174	0.0172071	0.20327	0.12138	0.235262	0.228572	0.0373403	0.185737	0.041312	0.380711	0.027333	0.0614324		0.0457834	0.0455412	0.0768282	0.322438	4.91789	0.281885	0.0684049	0.0879706	0.0252791	0.222714	0.151267	0.148161	2.81259	0.0309068	0.0489739	0.206067	0.621219
ARO_2024_008_1.2_AR17	iTF-iTF (+B27)	1	0.0102757	0.16396	0.0318789	0.0919407	0.446906	0.618222	0.0355218	0.133182	5.08006	0.714605	0.0788504	0.00816097	0.0366626	0.500465	0.481366	0.644223	0.502342	0.190533	0.00809186	0.179997	0.0790366	0.665698	0.883051	0.219963	0.209217	0.0171647	0.17571	0.00828626		0.0228277		0.0314464	0.0537534	0.185183	3.00011	0.173994	0.0254344	0.0615147	0.00810385	0.133099	0.0500955	0.131085	1.68924	0.0235935	0.0323247	0.0828572	0.498651
ARO_2024_008_2.2_AR17	iTF-iTF (+B27)	1		0.206779	0.0301329	0.117823	0.548336	0.721748	0.0265341	0.128621	6.12571	0.791087	0.103417	0.00983969	0.0367289	0.574089	0.560328	0.769227	0.59297	0.21909	0.0109132	0.230285	0.0958478	0.852491	1.05056	0.268109	0.24071	0.0151258	0.202022	0.0245794		0.0205117	0.0265875	0.0263696	0.0888823	0.231208	3.60636	0.196973	0.0295646	0.0825088	0.0109885	0.152654	0.0673067	0.142764	1.9545	0.0252469	0.0253534	0.0868133	0.487358
ARO_2024_008_3.2_AR17	iTF-iTF (+B27)	1		0.199092	0.0330278	0.103283	0.581901	0.777695		0.166436	6.72031	0.849487	0.0991284	0.00979724	0.0390857	0.636371	0.623988	0.812872	0.651978	0.266304	0.0135269	0.244397	0.112547	0.922625	1.18675	0.299929	0.252758	0.0158765	0.20362	0.0216814		0.0177716		0.0321793	0.1028	0.239955	3.58031	0.214535	0.0313052	0.0901206	0.0155201	0.145691	0.061175	0.141589	1.94271	0.0273447	0.042002	0.0921458	0.577983
ARO_2024_008_1.3_AR17	iTF-iTF	1	0.0177491	0.209765	0.0808571	0.150259	0.496545	1.41378	0.0387672	0.108693	8.57574	1.10247	0.136347	0.00885403	0.0661136	0.825416	0.845977	0.89578	0.265275	0.0904535	0.0197513	0.228432	0.10777	0.247824	0.38227	0.0573979	0.18842	0.0244202	0.346925	0.0526192	0.0319502		0.0626485	0.0435694	0.121147	0.302039	4.54062	0.286914	0.0646874	0.100904	0.0227594	0.176985	0.150426	0.124505	2.58239	0.0289576	0.036652	0.152901	0.486792
ARO_2024_008_2.3_AR17	iTF-iTF	1	0.0178058	0.28916	0.100986	0.197533	0.845439	1.75649	0.0868978	0.18641	11.1631	1.46046	0.197799	0.0138118	0.223412	1.21128	1.12169	1.26804	0.384939	0.121485	0.0327932	0.350296	0.154409	0.356367	0.547081	0.0979766	0.315465	0.0450614	0.322032	0.0535278	0.0378894	0.0520442	0.0614276	0.0584418	0.102483	0.336823	5.16846	0.33484	0.0754881	0.109313	0.0267568	0.21917	0.162626	0.153457	3.20266	0.0347486	0.0476253	0.184812	0.626686
ARO_2024_008_3.3_AR17	iTF-iTF	1	0.0166302	0.212218	0.0842806	0.182023	0.536012	1.56507	0.0368715	0.0938225	9.47493	1.25887	0.154101	0.0102366	0.0719919	0.929056	0.91166	1.0197	0.277732	0.0995116	0.0201351	0.277806	0.117522	0.266675	0.406879	0.066596	0.199779	0.0396796	0.339135	0.0386638	0.0384344		0.0385238	0.0218689	0.0829725	0.343087	4.84779	0.311985	0.0709259	0.0982324	0.0240356	0.176741	0.150126	0.135533	2.67856	0.0307702	0.0371191	0.181867	0.611749
ARO_2024_008_1.4_AR17	iTF-iTF (+B27)	1	0.0115301	0.166755	0.0303522	0.111862	0.443621	0.580622	0.0282271	0.128086	4.52325	0.781803	0.111862	0.0135074	0.0485509	0.42752	0.398159	0.804179	0.674073	0.282365	0.0105254	0.190172	0.0810156	0.824711	1.06878	0.179173	0.217794		0.151878	0.0282699		0.0165966		0.0340319	0.037272	0.197676	3.45454	0.218821	0.032203	0.0852228	0.0101415	0.15781	0.0501396	0.166213	1.83458	0.0177903	0.0393779	0.0658548	0.518981
ARO_2024_008_2.4_AR17	iTF-iTF (+B27)	1	0.0166491	0.202511	0.0408182	0.111126	0.645474	0.719148	0.0238764	0.180626	5.19765	0.818411	0.0994717	0.014176	0.126438	0.556369	0.471499	0.812304	0.694087	0.253019	0.0201778	0.195533	0.0899667	0.841118	1.07911	0.239559	0.251069	0.00880654	0.171507	0.00367427		0.0301525		0.0459646	0.0496019	0.194048	3.12555	0.201336	0.023756	0.0794478	0.00950325	0.145018	0.0463121	0.163839	1.70469	0.0216722	0.033	0.0654987	0.508958
ARO_2024_008_3.4_AR17	iTF-iTF (+B27)	1		0.142341	0.0245759	0.0969183	0.414934	0.530416	0.0027239	0.121438	4.21039	0.692288	0.0906508	0.0150076	0.0428347	0.394576	0.383068	0.736896	0.633971	0.250903	0.0111833	0.162932	0.0746245	0.713684	0.975365	0.172575	0.204287	0.012562	0.165575	0.0138532		0.0157824		0.0249587	0.0667265	0.183835	2.98079	0.17655	0.0253212	0.0717911	0.00898622	0.14484	0.0421546	0.134545	1.59476	0.0190858	0.0306184	0.0490098	0.508463
ARO_2024_008_1.5_AR17	iTF-iTF	0.601	0.00720154	0.065339	0.0342381	0.0799727	0.202892	0.409329		0.0476879	1.65457	0.253519	0.039048	0.00497902	0.034667	0.135713	0.105063	0.167157	0.0816852	0.0586499	0.00768207	0.0415745	0.0130695	0.0453973	0.157217	0.0190095	0.0189119		0.121895	0.0268587		0.019489	0.0189814	0.0279207	0.0172752	0.0850511	2.51265	0.255359	0.0356938	0.069629	0.0137998	0.113263	0.0797231	0.0646908	0.855875	0.00771479	0.0234712	0.0769202	0.472276
ARO_2024_008_2.5_AR17	iTF-iTF	0.573	0.0130481	0.0810093	0.0336861	0.0862231	0.340106	0.498381		0.101082	2.26762	0.359151	0.0579911	0.00491214	0.109496	0.238144	0.146963	0.244937	0.116247	0.0785444	0.0192156	0.0607761	0.0224164	0.0716932	0.228656	0.0318239	0.0550642	0.00623618	0.132945	0.0269167		0.0189198	0.0297858	0.0291523	0.0587473	0.135168	2.5778	0.217585	0.0399022	0.0673125	0.0146623	0.119541	0.0802176	0.0883534	1.15379	0.0123234	0.0309111	0.0934326	0.473401
ARO_2024_008_1.6_AR17	iTF-iTF (+B27)	0.428	0.0171769	0.0636814	0.0256257	0.0571257	0.300116	0.186814		0.0931028	0.710068	0.328775	0.0609038	0.00902008	0.177642	0.182018	0.0552755	0.121075	0.121984	0.0605669	0.0198605	0.0364005	0.017423	0.0642815	0.120661	0.0299247	0.0503047		0.0797735	0.0249041		0.0155212		0.0353468	0.042638	0.0633782	1.41354	0.1087	0.0142222	0.0452564	0.00464987	0.0843205	0.0261994	0.104083	0.6676	0.0104191	0.022947	0.0796707	0.431368
ARO_2024_008_2.6_AR17	iTF-iTF (+B27)	0.638	0.0126429	0.0624105	0.0132384	0.0492372	0.210704	0.181945		0.0639311	0.951423	0.286821	0.0501918	0.00691003	0.0956283	0.130071	0.0916631	0.205931	0.180735	0.0884923	0.014268	0.0417368	0.0201531	0.138641	0.227164	0.0320905	0.0588449		0.0799379					0.023611	0.0264841	0.0811852	1.46094	0.0949836	0.0132073	0.0387981	0.00665461	0.0733423	0.0224195	0.0882602	0.721095	0.00889822	0.0215598	0.0881252	0.381257
ARO_2024_008_3.6_AR17	iTF-iTF (+B27)	0.747	0.00859396	0.0636282	0.0169897	0.0556246	0.163198	0.204788		0.0409362	1.1324	0.30423	0.0543855	0.010102	0.0341349	0.102414	0.111796	0.276279	0.207915	0.0929298	0.00949631	0.044034	0.0243476	0.175485	0.263248	0.0335014	0.0455482		0.11474	0.0165686		0.008908	0.0179654	0.0289717	0.00636494	0.132839	2.26143	0.151706	0.0233445	0.0635479	0.00905845	0.112475	0.0329401	0.0933779	1.10282	0.0151054	0.0231136	0.0675094	0.394748
Normalized data (nmol/1x10e6 cells) (WTC11)
Sample ID	Group	CE 12:0	CE 14:0	CE 14:1	CE 15:0	CE 16:0	CE 16:1	CE 17:0	CE 18:0	CE 18:1	CE 18:2	CE 18:3	CE 18:4	CE 20:0	CE 20:1	CE 20:2	CE 20:3	CE 20:4	CE 20:5	CE 22:0	CE 22:1	CE 22:2	CE 22:4	CE 22:5	CE 22:6	CE 24:1	Cer d18:0/14:0	Cer d18:0/16:0	Cer d18:0/18:0	Cer d18:0/18:1	Cer d18:0/22:0	Cer d18:0/22:1	Cer d18:0/24:0	Cer d18:0/24:1	Cer d18:1/14:0	Cer d18:1/16:0	Cer d18:1/18:0	Cer d18:1/18:1	Cer d18:1/20:0	Cer d18:1/20:1	Cer d18:1/22:0	Cer d18:1/22:1	Cer d18:1/24:0	Cer d18:1/24:1	Cer d18:1/26:1	DG 12:0_16:0	DG 12:0_18:1	DG 12:0_18:2	DG 14:0_14:0
ARO_2024_008_1.1_AR17	iTF-iTF	0.000411121	0.00533686	0.00205987	0.00316646	0.0123455	0.0329151	0.000886488	0.00272182	0.202832	0.0287848	0.00347956	0.000231268	0.00102603	0.0187824	0.0232368	0.0254781	0.00559103	0.00158809	0.000441121	0.00496024	0.00253729	0.00545652	0.00524115	0.000736878	0.00399657	0.000489951	0.00912938	0.00104497	0.00133908		0.00131215	0.000913581	0.00238011	0.00820458	0.116004	0.00637896	0.00171385	0.00231158	0.000608845	0.00438691	0.00330782	0.00335017	0.0636535	0.000610139	0.00111489	0.00589134	0.0144387	0.00101652
ARO_2024_008_2.1_AR17	iTF-iTF	0.000371574	0.00499323	0.00189783	0.00306802	0.0130857	0.032516	0.000745356	0.00276375	0.20966	0.0294239	0.00311216	0.000205656	0.00121952	0.0204164	0.0243526	0.0263753	0.00498924	0.00145404	0.000361502	0.00526366	0.00288039	0.00514578	0.00493498	0.000849129	0.00424117	0.00119122	0.00741311	0.0012264	0.00158428		0.00124205	0.00112011	0.00398864	0.00782824	0.109156	0.00599421	0.00156274	0.00190628	0.000582456	0.00404716	0.00321038	0.00320192	0.0611738	0.000635956	0.00143885	0.00622018	0.0143721	0.00116866
ARO_2024_008_3.1_AR17	iTF-iTF	0.000423791	0.00537515	0.00256596	0.00381859	0.0149283	0.0400464	0.00107064	0.00287588	0.234996	0.0346947	0.00367047		0.00137841	0.022381	0.0253006	0.0291591	0.00628489	0.00140435	0.000430178	0.00508176	0.00303449	0.00588155	0.00571429	0.000933508	0.00464342	0.0010328	0.00951777	0.000683325	0.00153581		0.00114459	0.00113853	0.00192071	0.00806095	0.122947	0.00704711	0.00171012	0.00219926	0.000631976	0.00556786	0.00378168	0.00370402	0.0703148	0.000772671	0.00122435	0.00515168	0.0155305	0.00110551
ARO_2024_008_1.2_AR17	iTF-iTF (+B27)	0.000256893	0.00409901	0.000796973	0.00229852	0.0111727	0.0154555	0.000888046	0.00332954	0.127001	0.0178651	0.00197126	0.000204024	0.000916566	0.0125116	0.0120341	0.0161056	0.0125585	0.00476332	0.000202296	0.00449993	0.00197591	0.0166424	0.0220763	0.00549908	0.00523044	0.000429119	0.00439276	0.000207156		0.000570692		0.000786161	0.00134384	0.00462958	0.0750028	0.00434986	0.000635859	0.00153787	0.000202596	0.00332747	0.00125239	0.00327712	0.042231	0.000589838	0.000808118	0.00207143	0.0124663	0.000553974
ARO_2024_008_2.2_AR17	iTF-iTF (+B27)		0.00516948	0.000753324	0.00294559	0.0137084	0.0180437	0.000663352	0.00321554	0.153143	0.0197772	0.00258543	0.000245992	0.000918221	0.0143522	0.0140082	0.0192307	0.0148242	0.00547724	0.00027283	0.00575713	0.00239619	0.0213123	0.0262639	0.00670272	0.00601774	0.000378144	0.00505056	0.000614486		0.000512793	0.000664687	0.000659241	0.00222206	0.00578021	0.0901591	0.00492432	0.000739116	0.00206272	0.000274712	0.00381636	0.00168267	0.00356909	0.0488624	0.000631174	0.000633835	0.00217033	0.0121839	0.000697219
ARO_2024_008_3.2_AR17	iTF-iTF (+B27)		0.00497731	0.000825694	0.00258208	0.0145475	0.0194424		0.00416091	0.168008	0.0212372	0.00247821	0.000244931	0.000977144	0.0159093	0.0155997	0.0203218	0.0162994	0.00665759	0.000338172	0.00610993	0.00281368	0.0230656	0.0296687	0.00749821	0.00631896	0.000396911	0.0050905	0.000542036		0.000444289		0.000804483	0.00256999	0.00599887	0.0895077	0.00536338	0.00078263	0.00225302	0.000388003	0.00364228	0.00152938	0.00353974	0.0485677	0.000683618	0.00105005	0.00230364	0.0144496	0.00077587
ARO_2024_008_1.3_AR17	iTF-iTF	0.000443728	0.00524413	0.00202143	0.00375647	0.0124136	0.0353445	0.000969181	0.00271731	0.214394	0.0275617	0.00340867	0.000221351	0.00165284	0.0206354	0.0211494	0.0223945	0.00663189	0.00226134	0.000493782	0.00571081	0.00269424	0.00619559	0.00955674	0.00143495	0.0047105	0.000610504	0.00867311	0.00131548	0.000798755		0.00156621	0.00108923	0.00302868	0.00755098	0.113516	0.00717285	0.00161718	0.00252261	0.000568984	0.00442463	0.00376064	0.00311262	0.0645596	0.000723939	0.000916299	0.00382253	0.0121698	0.000795154
ARO_2024_008_2.3_AR17	iTF-iTF	0.000445144	0.007229	0.00252465	0.00493833	0.021136	0.0439122	0.00217245	0.00466025	0.279078	0.0365115	0.00494497	0.000345295	0.00558531	0.030282	0.0280423	0.0317011	0.00962347	0.00303712	0.000819829	0.0087574	0.00386022	0.00890918	0.013677	0.00244942	0.00788663	0.00112654	0.00805081	0.0013382	0.000947235	0.00130111	0.00153569	0.00146105	0.00256207	0.00842057	0.129211	0.00837101	0.0018872	0.00273283	0.000668921	0.00547925	0.00406565	0.00383641	0.0800664	0.000868715	0.00119063	0.0046203	0.0156671	0.000935051
ARO_2024_008_3.3_AR17	iTF-iTF	0.000415755	0.00530544	0.00210701	0.00455057	0.0134003	0.0391267	0.000921788	0.00234556	0.236873	0.0314717	0.00385252	0.000255915	0.0017998	0.0232264	0.0227915	0.0254926	0.0069433	0.00248779	0.000503377	0.00694515	0.00293805	0.00666688	0.010172	0.0016649	0.00499446	0.00099199	0.00847838	0.000966594	0.000960859		0.000963096	0.000546724	0.00207431	0.00857719	0.121195	0.00779961	0.00177315	0.00245581	0.000600889	0.00441854	0.00375316	0.00338833	0.066964	0.000769255	0.000927978	0.00454667	0.0152937	0.0011643
ARO_2024_008_1.4_AR17	iTF-iTF (+B27)	0.000288252	0.00416888	0.000758806	0.00279655	0.0110905	0.0145155	0.000705678	0.00320215	0.113081	0.0195451	0.00279654	0.000337685	0.00121377	0.010688	0.00995399	0.0201045	0.0168518	0.00705912	0.000263136	0.00475429	0.00202539	0.0206178	0.0267195	0.00447933	0.00544485		0.00379696	0.000706747		0.000414916		0.000850797	0.000931801	0.00494189	0.0863636	0.00547054	0.000805074	0.00213057	0.000253538	0.00394524	0.00125349	0.00415532	0.0458644	0.000444757	0.000984448	0.00164637	0.0129745	0.000869507
ARO_2024_008_2.4_AR17	iTF-iTF (+B27)	0.000416226	0.00506276	0.00102045	0.00277816	0.0161368	0.0179787	0.000596911	0.00451564	0.129941	0.0204603	0.00248679	0.0003544	0.00316094	0.0139092	0.0117875	0.0203076	0.0173522	0.00632547	0.000504445	0.00488833	0.00224917	0.021028	0.0269777	0.00598897	0.00627672	0.000220163	0.00428768	9.18567e-05		0.000753812		0.00114911	0.00124005	0.00485119	0.0781387	0.0050334	0.000593899	0.00198619	0.000237581	0.00362544	0.0011578	0.00409598	0.0426172	0.000541804	0.000824999	0.00163747	0.012724	0.000545416
ARO_2024_008_3.4_AR17	iTF-iTF (+B27)		0.00355854	0.000614399	0.00242296	0.0103733	0.0132604	6.80975e-05	0.00303595	0.10526	0.0173072	0.00226627	0.000375191	0.00107087	0.00986441	0.0095767	0.0184224	0.0158493	0.00627256	0.000279582	0.0040733	0.00186561	0.0178421	0.0243841	0.00431439	0.00510717	0.000314049	0.00413937	0.00034633		0.000394561		0.000623968	0.00166816	0.00459587	0.0745199	0.00441374	0.00063303	0.00179478	0.000224656	0.00362101	0.00105386	0.00336361	0.0398691	0.000477145	0.00076546	0.00122525	0.0127116	0.000788516
ARO_2024_008_1.5_AR17	iTF-iTF	0.000108203	0.000981718	0.000514427	0.00120159	0.00304845	0.00615017	0	0.000716511	0.0248599	0.00380912	0.000586696	7.48097e-05	0.000520871	0.00203908	0.00157858	0.00251154	0.00122732	0.000881215	0.000115423	0.000624657	0.000196369	0.000682094	0.00236219	0.000285618	0.000284151	0	0.00183147	0.000403551	0	0.000292822	0.000285196	0.000419508	0.00025956	0.00127789	0.0377525	0.00383677	0.0005363	0.00104618	0.000207343	0.00170178	0.00119784	0.000971979	0.0128595	0.000115915	0.000352655	0.00115573	0.00709595	0.000289895
ARO_2024_008_2.5_AR17	iTF-iTF	0.000186914	0.00116046	0.000482553	0.00123515	0.00487202	0.0071393	0	0.001448	0.0324836	0.00514484	0.000830723	7.03664e-05	0.00156852	0.00341142	0.00210525	0.00350873	0.00166524	0.00112515	0.000275263	0.000870618	0.000321115	0.001027	0.00327549	0.000455878	0.000788795	8.93333e-05	0.00190444	0.000385581	0	0.000271025	0.000426681	0.000417606	0.000841555	0.00193629	0.036927	0.00311691	0.0005716	0.000964251	0.000210037	0.00171243	0.00114912	0.00126566	0.0165281	0.000176532	0.000442802	0.00133842	0.00678147	0.000409891
ARO_2024_008_1.6_AR17	iTF-iTF (+B27)	0.000183793	0.000681391	0.000274195	0.000611245	0.00321124	0.00199891	0	0.0009962	0.00759772	0.0035179	0.00065167	9.65149e-05	0.00190077	0.00194759	0.000591448	0.0012955	0.00130523	0.000648066	0.000212507	0.000389485	0.000186426	0.000687812	0.00129107	0.000320194	0.000538261	0	0.000853577	0.000266474	0	0.000166077	0	0.000378211	0.000456226	0.000678147	0.0151249	0.00116309	0.000152177	0.000484243	4.97537e-05	0.000902229	0.000280333	0.00111369	0.00714332	0.000111485	0.000245533	0.000852477	0.00461563	0.000190259
ARO_2024_008_2.6_AR17	iTF-iTF (+B27)	0.000201654	0.000995448	0.000211152	0.000785334	0.00336072	0.00290202	0	0.0010197	0.0151752	0.00457479	0.000800559	0.000110215	0.00152527	0.00207463	0.00146203	0.0032846	0.00288273	0.00141145	0.000227574	0.000665702	0.000321441	0.00221133	0.00362327	0.000511843	0.000938576	0	0.00127501	0	0	0	0	0.000376595	0.000422422	0.0012949	0.0233019	0.00151499	0.000210657	0.00061883	0.000106141	0.00116981	0.000357591	0.00140775	0.0115015	0.000141927	0.000343879	0.0014056	0.00608104	0.000287792
ARO_2024_008_3.6_AR17	iTF-iTF (+B27)	0.000160492	0.00118826	0.000317282	0.00103879	0.00304772	0.00382441	0	0.000764484	0.0211475	0.0056815	0.00101565	0.000188655	0.000637469	0.00191258	0.00208779	0.0051595	0.00388281	0.00173546	0.000177344	0.000822336	0.000454691	0.00327718	0.00491616	0.000625638	0.000850612	0	0.00214278	0.000309419	0	0.000166357	0.000335504	0.000541046	0.000118865	0.00248076	0.0422322	0.00283311	0.000435959	0.00118676	0.000169166	0.00210047	0.000615156	0.00174383	0.0205952	0.000282094	0.000431646	0.00126074	0.00737192	0.000451606
[truncated: 808 more columns]
