# Supplementary material for: Comparative lipidomics of iPSC-derived microglia protocols reveal lipid droplet and immune differences mediated by media composition
Source: Stem Cell Reports. 2026 Jan 8;21(2):102779. doi: 10.1016/j.stemcr.2025.102779 (PMC12903089; doi:10.1016/j.stemcr.2025.102779)
Supplement: Data S7. Lipidomic data file of EB and iTF microglia (KOLF2.1J), related to Figure S2 [file mmc8.xlsx]

## Sheet: Data S7
Normalized species concentration to total lipid fraction (KOLF2.1J)
Sample ID	Group	CE 12:0	CE 14:0	CE 14:1	CE 15:0	CE 16:0	CE 16:1	CE 18:0	CE 18:1	CE 18:2	CE 18:3	CE 20:0	CE 20:1	CE 20:2	CE 20:3	CE 20:4	CE 20:5	CE 22:0	CE 22:1	CE 22:2	CE 22:4	CE 22:5	CE 22:6	CE 24:0	CE 24:1	Cer d18:0/14:0	Cer d18:0/16:0	Cer d18:0/18:0	Cer d18:0/22:0	Cer d18:0/22:1	Cer d18:0/24:0	Cer d18:0/24:1	Cer d18:0/26:1	Cer d18:1/14:0	Cer d18:1/16:0	Cer d18:1/18:0	Cer d18:1/18:1	Cer d18:1/20:0	Cer d18:1/20:1	Cer d18:1/22:0	Cer d18:1/22:1	Cer d18:1/24:0	Cer d18:1/24:1	Cer d18:1/26:0	Cer d18:1/26:1	DG 12:0_16:0	DG 12:0_18:1	DG 12:0_18:2	DG 12:0_20:0
ARO_2024_002_1.5_AR01	EB-EB	0.000485709	0.00256937	0.00187592	0.00403643	0.00821182	0.0122343	0.00127661	0.0109149	0.00526101	0.00105772	0.00476571	0.00543509	0.000954669	0.000925896	0.00118335	0.000758644	0.000688802	0.000557963		0.000339152	0.00136522	0.00117726	0.000794342	0.000845211		0.00607499	0.000807347	0.00123498		0.00123696	0.00275921	0.000934417	0.00296296	0.0670332	0.00991219	0.00085309	0.00430694	0.000535774	0.0139855	0.00735645	0.0231569	0.0960621	0.000591287	0.00596435		0.0014196	0.00753889	0.000546455
ARO_2024_001_2.5_AR01	EB-EB	0.00118014	0.0117825	0.00318504	0.0113733	0.200694	0.077605	0.0343887	0.5997	0.119334	0.0101035	0.00529461	0.0380062	0.0313136	0.123718	0.110617	0.0556041	0.00290478	0.0167369	0.00581974	0.0398939	0.101416	0.0139546	0.00375731	0.0473522		0.00386662	0.00154411	0.000672676	0.000821513	0.00257009	0.00418004	0.0005717	0.00166195	0.094903	0.0209856	0.00249838	0.00757239	0.000807546	0.024831	0.00760659	0.0310001	0.14112	0.00049082	0.00341877	0.00114609	0.0012423	0.00862167	0.000983665
ARO_2024_002_3.5_AR01	EB-EB		0.00194011	0.00155162	0.00231549	0.00605965	0.009374	0.000997355	0.00821651	0.00308456	0.000549421	0.00130425	0.00179003	0.000733532	0.000993951	0.00185247	0.000833596	0.000657412			0.00030379	0.00113407	0.00086336	0.00060633	0.000904338		0.00427191	0.00111008	0.000529774	0.000936102	0.0031167	0.00320938	0.00104846	0.00279833	0.0685351	0.0109905	0.000717477	0.00397246	0.000683646	0.0131796	0.00572931	0.026782	0.102643	0.000608398	0.0066364	0.000753906	0.00136773	0.0061782
ARO_2024_010_1.20_AR01	iTF-iTF		0.00450217	0.00161602	0.00245614	0.0202283	0.0196118	0.00533623	0.14079	0.0217153	0.00142731	0.0010834	0.0161979	0.0197034	0.0127978	0.00227045	0.000823708	0.000455911	0.00428596	0.00266085	0.00257383	0.00111186	0.000272973	0.000781529	0.00318679	0.0017243	0.0175695	0.00161437	0.000778841	0.0024085	0.00169825	0.00516778		0.0104146	0.234151	0.0101853	0.00131011	0.00380051	0.000578911	0.0102347	0.00409362	0.00961467	0.102244	0.000177984	0.00116825	0.0023153	0.00385275	0.0245372
ARO_2024_010_2.20_AR01	iTF-iTF	0.000520063	0.00600727	0.00234017	0.00407414	0.0203419	0.0239999	0.00535771	0.143086	0.022696	0.00153798	0.00148859	0.0175381	0.0196488	0.0130657	0.00242782	0.001016	0.000525897	0.00446288	0.00257417	0.00272039	0.00131221	0.000438421	0.00072885	0.00357726	0.00137499	0.0196047	0.0011374	0.00140378	0.00248377	0.00186164	0.00508216		0.00985971	0.235938	0.0100667	0.00154408	0.00336736	0.000468497	0.009937	0.00384281	0.0095069	0.10195	0.000416382	0.00128745	0.0024156	0.00652088	0.0309121
ARO_2024_010_3.20_AR01	iTF-iTF		0.00351436	0.00104807	0.00224169	0.0147094	0.0146741	0.00361636	0.0968207	0.0158479	0.00110145	0.00111567	0.0128481	0.0146479	0.00991624	0.0016556	0.000855345	0.000514745	0.00350539	0.00224795	0.00200257	0.000937932	0.00036429	0.00044798	0.00262695	0.00151017	0.0192428	0.00180591	0.00112774	0.00212245	0.00227105	0.00639608		0.0111628	0.236971	0.0098373	0.0012084	0.00355997	0.000520293	0.00991869	0.00419334	0.0096406	0.108815	0.000150303	0.00143285	0.00229989	0.00378257	0.0246819
ARO_2024_010_1.22_AR01	iTF-iTF		0.00489093	0.00169353	0.00306265	0.019018	0.0205579	0.00543448	0.137527	0.0214816	0.0013653	0.00128221	0.0153249	0.0199768	0.0122561	0.00212125	0.00082152	0.000408308	0.00419572	0.00272279	0.00269415	0.00120516	0.000390119	0.000671757	0.00329878	0.00186243	0.0192114	0.001659	0.0015574	0.00236654	0.00168222	0.00632785		0.0106729	0.227493	0.00978471	0.00138438	0.00375484	0.000536715	0.0100344	0.00406381	0.0095197	0.103264	0.000218988	0.00103899	0.00191783	0.00550217	0.0246005
ARO_2024_010_2.22_AR01	iTF-iTF		0.0052861	0.00235993	0.00407512	0.0213109	0.022311	0.00559805	0.140095	0.0232868	0.00150395	0.00165431	0.0166839	0.0194895	0.0136007	0.00225196	0.00137747	0.000598844	0.00448964	0.00274239	0.00281204	0.00146622	0.000548906	0.00105811	0.00364241	0.00109178	0.0159562	0.00171279	0.000986584	0.00260651	0.00185455	0.00427361		0.0110582	0.241825	0.0105935	0.00155888	0.00357148	0.00056493	0.0101166	0.00365324	0.00933611	0.106359	0.000472276	0.00111679	0.00221323	0.00445869	0.0246034
ARO_2024_010_3.22_AR01	iTF-iTF	0.000462223	0.00461817	0.00111126	0.00252965	0.014906	0.0141332	0.00382436	0.102165	0.0166604	0.00133889	0.0011801	0.0131692	0.0159193	0.0101494	0.00155144	0.000622039	0.000302088	0.00327738	0.00218236	0.00180912	0.000964245	0.000371169	0.00046839	0.00270782	0.00123428	0.0210217	0.00220786	0.00119785	0.00233746	0.00193751	0.00577082		0.0111992	0.240885	0.00998958	0.0014065	0.00347769	0.000706853	0.0102276	0.00406118	0.0101298	0.113665		0.00140535	0.00190647	0.00425993	0.0218682
ARO_2024_010_1.24_AR01	iTF-iTF	0.000611755	0.00455733	0.00205965	0.00419409	0.0117055	0.0217015	0.0020712	0.106588	0.0177422	0.002269	0.00242467	0.010588	0.0160406	0.0145921	0.00311448	0.00128692	0.000254747	0.00341106	0.00201955	0.00313087	0.00304526	0.000912046	0.000452003	0.00307895	0.00116945	0.0101357	0.00147626	0.000855427	0.00138863		0.00314765		0.0107374	0.116006	0.00441782	0.00104929	0.00176038	0.000374174	0.00359018	0.00216327	0.00447098	0.0674106		0.00120338	0.00214455	0.00587547	0.0214812
ARO_2024_010_2.24_AR01	iTF-iTF	0.000569578	0.00399641	0.00150595	0.00256075	0.0100485	0.0156544	0.00169578	0.0788785	0.0138693	0.00166734	0.00253642	0.00890497	0.0133792	0.0117056	0.00264978	0.00108861	0.000370084	0.00248077	0.00170912	0.00228297	0.00223716	0.000703792	0.000419971	0.00249464	0.00139564	0.0117497	0.00123809	0.000790543		0.00107409	0.00299823		0.0109745	0.11357	0.00452325	0.000917706	0.00164107	0.000408384	0.00357963	0.0021957	0.00469194	0.0669019		0.00119716	0.00167688	0.00628236	0.0213319
ARO_2024_010_3.24_AR01	iTF-iTF	0.000431915	0.00354249	0.00114613	0.00266766	0.00994247	0.0147483	0.00139606	0.0835977	0.014878	0.00184899	0.00296169	0.0088125	0.0134818	0.0119937	0.00250561	0.000978254	0.000361352	0.00290213	0.00175594	0.0022101	0.0021548	0.000679971	0.000375035	0.00283618	0.00118464	0.00987036	0.00127366	0.000984212	0.00221917	0.00122979	0.00238149	0.000808952	0.0108098	0.115944	0.00400829	0.00100469	0.00163051	0.000261458	0.003652	0.00196264	0.0041089	0.0663362	0.000228049	0.00135923	0.00194768	0.00554565	0.0230967
ARO_2024_010_1.26_AR01	iTF-iTF	0.000489795	0.0042006	0.00156711	0.00257732	0.0137421	0.0165483	0.00329728	0.108353	0.0185711	0.00172613	0.00155294	0.0122147	0.0163085	0.0135436	0.00243599	0.00115665	0.00043922	0.00371456	0.00257131	0.00280294	0.00162088	0.000521032	0.000614459	0.00292691	0.00130781	0.0151297	0.00268838	0.00173915	0.00123833	0.00118472	0.00451952		0.011873	0.171088	0.00954546	0.00132628	0.00292144	0.000575549	0.00655034	0.00376676	0.00739664	0.0844066	0.000237117	0.00142786	0.00228215	0.00587015	0.023146
ARO_2024_010_2.26_AR01	iTF-iTF	0.000492899	0.00436181	0.00149783	0.00218202	0.0132639	0.015916	0.0027472	0.104005	0.0191724	0.00157472	0.00154974	0.0127464	0.0166184	0.0132371	0.00221866	0.000839406	0.000493991	0.00321473	0.00240042	0.00294559	0.00138551	0.000502854	0.000397006	0.00305473	0.00176801	0.0171599	0.00151457	0.0019926	0.00176482	0.00227266	0.0046825		0.013749	0.181565	0.00926271	0.00167918	0.00343689	0.000736247	0.00747098	0.00375441	0.0078019	0.0882693	0.000467622	0.00120463	0.00219367	0.00792614	0.0219809
ARO_2024_010_3.26_AR01	iTF-iTF		0.00436448	0.00139337	0.0022592	0.01268	0.0141386	0.00284328	0.0954589	0.0179042	0.00148087	0.00140914	0.0107721	0.015868	0.0119614	0.00214263	0.000566461	0.000276616	0.00341698	0.00219346	0.00243099	0.00121817	0.000452478	0.000299457	0.00301257	0.00116733	0.016322	0.00238161	0.00134906	0.00201799	0.00152669	0.00514288		0.0121197	0.169083	0.00774301	0.00132648	0.00282982	0.000463249	0.00641495	0.0035943	0.00617226	0.0846109		0.00128543	0.00218834	0.00456843	0.02281
[truncated: 968 more columns]
