# Supplementary material for: Comparative lipidomics of iPSC-derived microglia protocols reveal lipid droplet and immune differences mediated by media composition
Source: Stem Cell Reports. 2026 Jan 8;21(2):102779. doi: 10.1016/j.stemcr.2025.102779 (PMC12903089; doi:10.1016/j.stemcr.2025.102779)
Supplement: Data S8. Lipidomic data file and calculations of EB and iTF media lipid compositions, related to Figure S4 [file mmc9.xlsx]

## Sheet: Data S8
Species concentration (50x) (nmol/mL)
Sample ID	Group	CE 12:0	CE 14:0	CE 14:1	CE 15:0	CE 16:0	CE 16:1	CE 17:0	CE 18:0	CE 18:1	CE 18:2	CE 18:3	CE 18:4	CE 20:0	CE 20:1	CE 20:2	CE 20:3	CE 20:4	CE 20:5	CE 22:0	CE 22:1	CE 22:2	CE 22:4	CE 22:5	CE 22:6	CE 24:0	CE 24:1	Cer d18:0/18:1	Cer d18:0/20:0	Cer d18:0/20:1	Cer d18:0/22:0	Cer d18:0/22:1	Cer d18:0/24:0	Cer d18:0/24:1	Cer d18:0/26:0	Cer d18:0/26:1	Cer d18:1/14:0	Cer d18:1/16:0	Cer d18:1/18:0	Cer d18:1/18:1	Cer d18:1/20:0	Cer d18:1/22:0	Cer d18:1/22:1	Cer d18:1/24:0	Cer d18:1/24:1	Cer d18:1/26:0	Cer d18:1/26:1	DG 12:0_16:0	DG 12:0_18:0
ARO_2024_001_1.17_AR01	B-27 1	0.00729136	0.0689108	0.067462	0.0868495	0.137169	0.43857		0.0256617	0.19614	0.0952512	0.0112044	0.00077649	0.0225449	0.0211482	0.0108831	0.00847601	0.00381485	0.0176151	0.013765	0.0132061	0.00295023	0.00237	0.00859812	0.00423346	0.0293531	0.0237014	0.0057799	0.00484387	0.00322033	0.00427281	0.00410937	0.00798153	0.0104346	0.00766393	0.00748499	0.00146093	0.00850384	0.00291121	0.00150871	0.00170733	0.00310835	0.00096152	0.00684062	0.00379081	0.00548024	0.00225579	0.0142287	0.00713152
ARO_2024_001_2.17_AR01	B-27 2	0.00525479	0.0542767	0.0529709	0.0647314	0.118745	0.324654		0.023866	0.159661	0.0721678	0.00577577		0.028821	0.0194269	0.00975081	0.00698877	0.00307754	0.0166811	0.0206242	0.0140582	0.00344514	0.00234182	0.00831036	0.0030036	0.0428121	0.0278129	0.00593652	0.00544327	0.00395256	0.00553926	0.00499311	0.00550004	0.0106096	0.0062247	0.0105723	0.00114971	0.00877351	0.00328015	0.0013103	0.00152868	0.00287505	0.00110258	0.00687818	0.00336675	0.00570354	0.00221622	0.011668	0.00651674
ARO_2024_001_3.17_AR01	B-27 3	0.00401842	0.0318619	0.0255648	0.0354649	0.0607796	0.176659		0.0129666	0.090248	0.0491401	0.00279956		0.0170812	0.0114313	0.00536693	0.00609663	0.00282322	0.0125372	0.0101465	0.007866	0.00209513	0.0016475	0.00675513	0.00294042	0.0197359	0.0141013	0.00499963	0.00591002		0.00568646	0.00571909		0.0136854	0.0058339	0.00753227		0.00721154	0.00205773	0.00132871	0.00115546	0.00203204	0.00112018	0.00549118	0.0037018	0.00363592	0.00169756	0.00688091	0.00472845
ARO_2024_002_1.18_AR01	Albumax 1	0.198779	0.764389	0.0573883	1.92152	3.27087	3.42377	0.0615637	0.129475	4.0329	27.0524	15.6323	0.485	0.319673	0.362645	0.0586908	0.307989	1.69272	2.14354	0.0292071	0.0218328	0.0234527	0.00959312	0.0729023	0.103885	0.0152566	0.0183812					0.00469993	0.00766546	0.00913488	0.00901475			0.0102757	0.00137549			0.00183855	0.00095729	0.00582005	0.00416899	0.00240019		0.00544375	0.00576859
ARO_2024_001_2.18_AR01	Albumax 2	0.238784	0.848156	0.0698124	2.11711	3.55958	3.69436	0.0911489	0.146477	4.38668	28.9433	16.7124	0.518932	0.34272	0.393471	0.0668451	0.332539	1.79984	2.29584	0.0394464	0.0275898	0.0251425	0.0114592	0.0777889	0.116846	0.0266511	0.0271539	0.00580184	0.00512531			0.00662288	0.00800323	0.00986991	0.00761565	0.00613317		0.0136219	0.00195232	0.00126881	0.00114632	0.0024932	0.00166439	0.00589951	0.0037139	0.00293247	0.0018692	0.00914362	0.0117196
ARO_2024_001_3.18_AR01	Albumax 3	0.206773	0.740484	0.0628656	1.86542	3.09459	3.25096	0.0963248	0.131092	3.78188	25.5212	14.363	0.446013	0.30483	0.345274	0.059706	0.289395	1.55097	1.99992	0.0336082	0.0246288	0.0216621	0.0106268	0.0704867	0.109866	0.0225206	0.0213852		0.0057441		0.00557513	0.0046698	0.00652177	0.00791615	0.00841307	0.00583677		0.0101239	0.00093441	0.00153368		0.00193926		0.00532334	0.00328269	0.00233474	0.00166492	0.00887376	0.00922161
1x (nmol/mL)
Sample ID	Group	CE 12:0	CE 14:0	CE 14:1	CE 15:0	CE 16:0	CE 16:1	CE 17:0	CE 18:0	CE 18:1	CE 18:2	CE 18:3	CE 18:4	CE 20:0	CE 20:1	CE 20:2	CE 20:3	CE 20:4	CE 20:5	CE 22:0	CE 22:1	CE 22:2	CE 22:4	CE 22:5	CE 22:6	CE 24:0	CE 24:1	Cer d18:0/18:1	Cer d18:0/20:0	Cer d18:0/20:1	Cer d18:0/22:0	Cer d18:0/22:1	Cer d18:0/24:0	Cer d18:0/24:1	Cer d18:0/26:0	Cer d18:0/26:1	Cer d18:1/14:0	Cer d18:1/16:0	Cer d18:1/18:0	Cer d18:1/18:1	Cer d18:1/20:0	Cer d18:1/22:0	Cer d18:1/22:1	Cer d18:1/24:0	Cer d18:1/24:1	Cer d18:1/26:0	Cer d18:1/26:1	DG 12:0_16:0	DG 12:0_18:0
ARO_2024_001_1.17_AR01	B-27 1	0.00014583	0.00137822	0.00134924	0.00173699	0.00274337	0.00877141		0.00051323	0.00392281	0.00190502	0.00022409	1.553e-05	0.0004509	0.00042296	0.00021766	0.00016952	7.6297e-05	0.0003523	0.0002753	0.00026412	5.9005e-05	4.74e-05	0.00017196	8.4669e-05	0.00058706	0.00047403	0.0001156	9.6877e-05	6.44066e-05	8.5456e-05	8.2187e-05	0.00015963	0.00020869	0.00015328	0.0001497	2.9219e-05	0.00017008	5.8224e-05	3.0174e-05	3.4147e-05	6.2167e-05	1.923e-05	0.00013681	7.5816e-05	0.0001096	4.5116e-05	0.00028457	0.00014263
ARO_2024_001_2.17_AR01	B-27 2	0.0001051	0.00108553	0.00105942	0.00129463	0.0023749	0.00649308		0.00047732	0.00319322	0.00144336	0.00011552		0.00057642	0.00038854	0.00019502	0.00013978	6.1551e-05	0.00033362	0.00041248	0.00028116	6.8903e-05	4.6836e-05	0.00016621	6.0072e-05	0.00085624	0.00055626	0.00011873	0.00010887	7.90512e-05	0.00011079	9.9862e-05	0.00011	0.00021219	0.00012449	0.00021145	2.2994e-05	0.00017547	6.5603e-05	2.6206e-05	3.0574e-05	5.7501e-05	2.2052e-05	0.00013756	6.7335e-05	0.00011407	4.4324e-05	0.00023336	0.00013033
ARO_2024_001_3.17_AR01	B-27 3	8.0368e-05	0.00063724	0.0005113	0.0007093	0.00121559	0.00353318		0.00025933	0.00180496	0.0009828	5.5991e-05		0.00034162	0.00022863	0.00010734	0.00012193	5.6464e-05	0.00025074	0.00020293	0.00015732	4.1903e-05	3.295e-05	0.0001351	5.8808e-05	0.00039472	0.00028203	9.9993e-05	0.0001182		0.00011373	0.00011438		0.00027371	0.00011668	0.00015065		0.00014423	4.1155e-05	2.6574e-05	2.3109e-05	4.0641e-05	2.2404e-05	0.00010982	7.4036e-05	7.2718e-05	3.3951e-05	0.00013762	9.4569e-05
ARO_2024_002_1.18_AR01	Albumax 1	0.00397557	0.0152878	0.00114777	0.0384304	0.0654173	0.0684754	0.00123127	0.0025895	0.080658	0.541048	0.312645	0.00970001	0.00639346	0.00725289	0.00117382	0.00615978	0.0338543	0.0428707	0.00058414	0.00043666	0.00046905	0.00019186	0.00145805	0.0020777	0.00030513	0.00036763					9.3999e-05	0.00015331	0.0001827	0.00018029			0.00020551	2.751e-05			3.6771e-05	1.9146e-05	0.0001164	8.338e-05	4.8004e-05		0.00010888	0.00011537
ARO_2024_001_2.18_AR01	Albumax 2	0.00477568	0.0169631	0.00139625	0.0423422	0.0711915	0.0738872	0.00182298	0.00292954	0.0877336	0.578866	0.334248	0.0103786	0.00685439	0.00786942	0.0013369	0.00665078	0.0359968	0.0459169	0.00078893	0.0005518	0.00050285	0.00022918	0.00155578	0.00233691	0.00053302	0.00054308	0.00011604	0.00010251			0.00013246	0.00016006	0.0001974	0.00015231	0.00012266		0.00027244	3.9046e-05	2.5376e-05	2.2926e-05	4.9864e-05	3.3288e-05	0.00011799	7.4278e-05	5.8649e-05	3.7384e-05	0.00018287	0.00023439
ARO_2024_001_3.18_AR01	Albumax 3	0.00413545	0.0148097	0.00125731	0.0373084	0.0618917	0.0650192	0.0019265	0.00262183	0.0756376	0.510423	0.287261	0.00892027	0.0060966	0.00690549	0.00119412	0.00578791	0.0310193	0.0399985	0.00067216	0.00049258	0.00043324	0.00021253	0.00140973	0.00219733	0.00045041	0.0004277		0.00011488		0.0001115	9.3396e-05	0.00013044	0.00015832	0.00016826	0.00011674		0.00020248	1.8688e-05	3.0674e-05		3.8785e-05		0.00010647	6.5654e-05	4.6695e-05	3.3298e-05	0.00017748	0.00018443
	Mean Albumax	0.0042956	0.0156869	0.0012671	0.0393604	0.0661669	0.0691273	0.0016602	0.0027136	0.0813431	0.543446	0.311385	0.0096663	0.0064482	0.0073426	0.0012349	0.0061995	0.0336235	0.0429287	0.0006817	0.0004937	0.0004684	0.0002112	0.0014745	0.002204	0.0004295	0.0004461	0.000116	0.0001087		0.0001115	0.0001066	0.0001479	0.0001795	0.000167	0.0001197		0.0002268	2.841e-05	2.802e-05	2.293e-05	4.181e-05	2.622e-05	0.0001136	7.444e-05	5.112e-05	3.534e-05	0.0001564	0.0001781
1x in medium (pmol/mL)
Medium	Group	CE 12:0	CE 14:0	CE 14:1	CE 15:0	CE 16:0	CE 16:1	CE 17:0	CE 18:0	CE 18:1	CE 18:2	CE 18:3	CE 18:4	CE 20:0	CE 20:1	CE 20:2	CE 20:3	CE 20:4	CE 20:5	CE 22:0	CE 22:1	CE 22:2	CE 22:4	CE 22:5	CE 22:6	CE 24:0	CE 24:1	Cer d18:0/18:1	Cer d18:0/20:0	Cer d18:0/20:1	Cer d18:0/22:0	Cer d18:0/22:1	Cer d18:0/24:0	Cer d18:0/24:1	Cer d18:0/26:0	Cer d18:0/26:1	Cer d18:1/14:0	Cer d18:1/16:0	Cer d18:1/18:0	Cer d18:1/18:1	Cer d18:1/20:0	Cer d18:1/22:0	Cer d18:1/22:1	Cer d18:1/24:0	Cer d18:1/24:1	Cer d18:1/26:0	Cer d18:1/26:1	DG 12:0_16:0	DG 12:0_18:0
EB medium	B-27 1	2.29361	9.22165	1.98279	21.4172	35.8268	43.335	0.830125	1.87005	44.5943	273.628	155.916	4.84868	3.67497	4.09426	0.835134	3.26926	16.888	21.8166	0.616173	0.51096	0.293196	0.152997	0.909222	1.18666	0.801823	0.697096	0.173616	0.151224	0.0644066	0.141207	0.135496	0.233599	0.298428	0.236757	0.209549	0.0292186	0.283482	0.0724316	0.0441867	0.0456097	0.0830703	0.0323388	0.193622	0.113035	0.135163	0.0627864	0.362778	0.231663
	B-27 2	2.25288	8.92896	1.69297	20.9748	35.4583	41.0567	0.830125	1.83413	43.8648	273.166	155.808	4.83315	3.8005	4.05984	0.812489	3.23952	16.8733	21.798	0.753356	0.528002	0.303094	0.152433	0.903467	1.16206	1.071	0.779326	0.176749	0.163212	0.0790512	0.166537	0.153171	0.183969	0.301929	0.207972	0.271296	0.0229942	0.288875	0.0798104	0.0402185	0.0420367	0.0784044	0.0351599	0.194373	0.104553	0.139629	0.0619949	0.311563	0.219367
	B-27 3	2.22815	8.48067	1.14485	20.3895	34.299	38.0968	0.830125	1.61614	42.4765	272.706	155.748	4.83315	3.5657	3.89993	0.724812	3.22168	16.8682	21.7151	0.543802	0.404158	0.276094	0.138547	0.872363	1.1608	0.609479	0.505094	0.158011	0.172547		0.169481	0.16769	0.0739682	0.363444	0.200156	0.210495		0.257636	0.055362	0.0405867	0.0345724	0.0615441	0.0355119	0.166633	0.111255	0.0982763	0.0516219	0.215822	0.183602
6TF medium	Albumax 1	3.97557	15.2878	1.14777	38.4304	65.4173	68.4754	1.23127	2.5895	80.658	541.048	312.645	9.70001	6.39346	7.25289	1.17382	6.15978	33.8543	42.8707	0.584142	0.436657	0.469055	0.191862	1.45805	2.0777	0.305132	0.367625					0.0939985	0.153309	0.182698	0.180295			0.205514	0.0275099			0.0367709	0.0191457	0.116401	0.0833797	0.0480038		0.108875	0.115372
	Albumax 2	4.77568	16.9631	1.39625	42.3422	71.1915	73.8872	1.82298	2.92954	87.7336	578.866	334.248	10.3786	6.85439	7.86942	1.3369	6.65078	35.9968	45.9169	0.788928	0.551796	0.50285	0.229184	1.55578	2.33691	0.533022	0.543078	0.116037	0.102506			0.132458	0.160065	0.197398	0.152313	0.122663		0.272438	0.0390464	0.0253762	0.0229263	0.049864	0.0332878	0.11799	0.0742781	0.0586493	0.037384	0.182872	0.234392
	Albumax 3	4.13545	14.8097	1.25731	37.3084	61.8917	65.0192	1.9265	2.62183	75.6376	510.423	287.261	8.92027	6.0966	6.90549	1.19412	5.78791	31.0193	39.9985	0.672164	0.492577	0.433242	0.212535	1.40973	2.19733	0.450412	0.427704		0.114882		0.111503	0.0933959	0.130435	0.158323	0.168261	0.116735		0.202478	0.0186882	0.0306736		0.0387852		0.106467	0.0656537	0.0466948	0.0332983	0.177475	0.184432
[truncated: 750 more columns]
