# Supplementary material for: Comparative lipidomics of iPSC-derived microglia protocols reveal lipid droplet and immune differences mediated by media composition
Source: Stem Cell Reports. 2026 Jan 8;21(2):102779. doi: 10.1016/j.stemcr.2025.102779 (PMC12903089; doi:10.1016/j.stemcr.2025.102779)
Supplement: Data S9. Lipidomic data file of EB microglia grown with and without GM-CSF, TGFβ, NBM, dox (KOLF2.1J), related to Figure S5 [file mmc10.xlsx]

## Sheet: Data S9
Raw data (nmol/g) (KOLF2.1J)
Sample ID	Group	Cell count (Mio)	CE 12:0	CE 14:0	CE 14:1	CE 15:0	CE 16:0	CE 16:1	CE 18:0	CE 18:1	CE 18:2	CE 18:3	CE 18:4	CE 20:0	CE 20:1	CE 20:2	CE 20:3	CE 20:4	CE 20:5	CE 22:0	CE 22:1	CE 22:2	CE 22:4	CE 22:5	CE 22:6	CE 24:0	CE 24:1	Cer d18:0/14:0	Cer d18:0/16:0	Cer d18:0/18:0	Cer d18:0/18:1	Cer d18:0/20:0	Cer d18:0/22:0	Cer d18:0/22:1	Cer d18:0/24:0	Cer d18:0/24:1	Cer d18:0/26:0	Cer d18:0/26:1	Cer d18:1/14:0	Cer d18:1/16:0	Cer d18:1/18:0	Cer d18:1/18:1	Cer d18:1/20:0	Cer d18:1/20:1	Cer d18:1/22:0	Cer d18:1/22:1	Cer d18:1/24:0	Cer d18:1/24:1	Cer d18:1/26:0
ARO_2024_002_1.1_AR01	iTF-iTF	1.5	0.0156338	0.178253	0.0775735	0.128069	0.499063	1.13115	0.1155	8.13096	1.16396	0.098042	0.0103967	0.121811	0.984832	0.933633	0.986626	0.152111	0.0273815	0.0194432	0.256603	0.129049	0.182795	0.111157	0.0249467	0.0195525	0.177259	0.0418501	0.359466	0.064255	0.0548159		0.0454722	0.0800459		0.145336			0.361066	4.86728	0.267045	0.0785072	0.0879225	0.0269893	0.216343	0.161229	0.165474	3.06545
ARO_2024_002_1.2_AR01	iTF-iTF	1.5	0.0204621	0.210722	0.0889742	0.150237	0.572276	1.22673	0.108436	8.19046	1.24067	0.117103	0.0103396	0.163025	1.02766	0.853908	0.928603	0.158877	0.0413744	0.0268324	0.250804	0.13001	0.167476	0.133073	0.0371844	0.0183377	0.171393	0.0521194	0.534976	0.0889551	0.0871244			0.0676284	0.0683494	0.185147			0.477807	6.40564	0.360744	0.111659	0.123732	0.0438945	0.274453	0.232598	0.178066	3.97759
ARO_2024_001_1.3_AR01	iTF-iTF	1.5		0.244271	0.110169	0.158308	0.64301	1.4073	0.14573	9.45814	1.4393	0.109184		0.157244	1.24208	1.09576	1.07637	0.163467	0.0394204	0.0223178	0.305995	0.145439	0.202503	0.130759	0.0339723	0.0216387	0.218366	0.0558267	0.516384	0.0796677	0.0766453		0.0353832	0.0610304	0.0551526	0.214316			0.630631	7.71686	0.388531	0.140027	0.130031	0.0533819	0.32118	0.2732	0.190784	4.30097
ARO_2024_002_NTC1_AR	iTF-iTF	0.8	0.0104046	0.0776976	0.0465764	0.0876933	0.217497	0.507594	0.040059	2.59558	0.450958	0.0595095	0.00392088	0.0984342	0.37071	0.287188	0.311222	0.0682025	0.0203281	0.020222	0.0897882	0.0409232	0.0732198	0.0700916	0.0246508	0.012556	0.0765796	0.0186247	0.222339	0.0365911	0.0230488	0.0166009		0.03721	0.0225874	0.0858923			0.20586	2.60504	0.168237	0.0445222	0.0543477	0.0178027	0.115633	0.112397	0.0686758	1.61796	0.00478992
ARO_2024_002_NTC2_AR	iTF-iTF	0.8	0.0144534	0.152351	0.0934796	0.179239	0.499635	1.06496	0.107948	3.84139	1.08028	0.10649	0.0111113	0.112965	0.425527	0.294162	0.382011	0.178421	0.0672876	0.0334189	0.103269	0.0398107	0.0755502	0.129684	0.0325112	0.0339485	0.0818028	0.0193899	0.184166	0.0407437	0.0311628	0.0232765	0.0201555	0.0342116	0.034578	0.0774066			0.1748	3.2911	0.247091	0.0450996	0.0876551	0.022314	0.19218	0.135464	0.112918	1.99649	0.0115172
ARO_2024_002_NTC3_AR	iTF-iTF	0.8	0.0134317	0.116919	0.0583219	0.130708	0.395585	0.764345	0.0995227	3.72857	0.654869	0.0902166	0.00831406	0.114543	0.424336	0.277031	0.386875	0.128442	0.0646203	0.0169125	0.103545	0.0367552	0.0743283	0.150471	0.0272491	0.0180807	0.0693954		0.161219	0.0269081	0.0236536		0.0153285	0.024877	0.0349156	0.0656508			0.150437	3.04878	0.228384	0.0377237	0.0811971	0.0196204	0.161405	0.11508	0.0960677	1.89816	0.00707494
ARO_2024_002_1.5_AR01	EB-EB	0.8	0.0102012	0.053964	0.0393995	0.0847762	0.172471	0.256955	0.0268124	0.229243	0.110496	0.0222151		0.100093	0.114152	0.0200507	0.0194464	0.0248536	0.0159336	0.0144668	0.0117188		0.00712314	0.0286735	0.0247258	0.0166834	0.0177518		0.127592	0.0169565			0.0259379		0.0259797	0.0579512		0.0196254	0.0622304	1.40788	0.208184	0.0179173	0.0904578	0.0112527	0.293735	0.154506	0.48636	2.01757	0.0124187
ARO_2024_001_2.5_AR01	EB-EB	0.8	0.0163517	0.163256	0.0441313	0.157587	2.78077	1.07528	0.476483	8.30932	1.65347	0.139992	0.00807954	0.073361	0.526606	0.433875	1.71421	1.53268	0.770438	0.0402481	0.231903	0.0806371	0.552761	1.4052	0.193352	0.0520605	0.656102		0.0535751	0.0213949		0.00981087	0.00932046	0.0113827	0.0356106	0.0579178		0.00792135	0.0230276	1.31496	0.290773	0.0346171	0.104921	0.0111892	0.344053	0.105395	0.42953	1.95533	0.00680069
ARO_2024_002_3.5_AR01	EB-EB	0.8		0.0578771	0.0462878	0.0690753	0.18077	0.279644	0.0297529	0.245114	0.0920182	0.0163902		0.0389082	0.0533998	0.0218826	0.0296514	0.0552627	0.0248677	0.0196118			0.0090626	0.0338315	0.0257556	0.0180879	0.0269781		0.127439	0.0331157			0.0158041	0.0279256	0.0929768	0.0957418		0.0312775	0.0834793	2.04453	0.327865	0.0214037	0.118506	0.0203944	0.393173	0.170916	0.798955	3.06204	0.0181496
ARO_2024_001_1.6_AR01	EB-EB (+GM-CSF,TGFb) (-B27)	0.8	0.00931348	0.0530292	0.0370729	0.0666393	0.149155	0.222422	0.0224897	0.265712	0.0987447	0.0222803		0.077908	0.0814408	0.01941	0.0261218	0.0233523	0.0147679	0.0144298	0.0098863		0.00790911	0.0272714	0.0169181	0.015514	0.0157052	0.0278489	0.165371	0.036753			0.024802	0.0273298	0.056576	0.126534	0.0334033	0.03236	0.102088	1.64141	0.18363	0.0278303	0.0633551	0.0118575	0.248773	0.196288	0.440405	2.19748	0.0115966
ARO_2024_001_2.6_AR01	EB-EB (+GM-CSF,TGFb) (-B27)	0.8		0.0616718	0.0530412	0.0752152	0.171717	0.320027	0.0300551	0.337643	0.0994032	0.0194922		0.0600132	0.0808902	0.0264066	0.0405178	0.0415257	0.0275027	0.0246157	0.0179757		0.00926615	0.0409401	0.032599	0.0285746	0.0224319	0.0241877	0.281814	0.0319895	0.046131		0.0306428	0.0259401	0.0390305	0.161594		0.0309022	0.134688	2.35126	0.29609	0.0447684	0.0878946	0.0218232	0.341807	0.301281	0.582381	3.73007	0.0120453
ARO_2024_001_3.6_AR01	EB-EB (+GM-CSF,TGFb) (-B27)	0.8		0.0308789	0.0225686	0.0360329	0.11352	0.123724	0.0172207	0.198801	0.0622188	0.0118728		0.0476165	0.0510873	0.0189034	0.0307986	0.0284059	0.0205148	0.0129536	0.0104668		0.00453191	0.0286487	0.0224205	0.0142396	0.0126563		0.105244	0.0195109	0.019414	0.0154641	0.0112524	0.024824	0.0407991	0.0865306	0.0238304		0.0448182	0.950212	0.144681	0.0224093	0.0470147	0.00888486	0.152419	0.127059	0.26356	1.61671	0.0103643
ARO_2024_001_1.7_AR01	EB-EB (+GM-CSF,TGFb) (+B27)	0.8		0.0621452	0.058375	0.103213	0.215653	0.286913	0.0232292	0.265901	0.126039	0.0247766		0.10933	0.113188	0.0169742	0.0259408	0.0648792	0.0236666	0.0237162	0.0131767	0.00379022	0.00986668	0.0343703	0.0273879	0.0215479	0.0197975		0.208343	0.0311926			0.0290907	0.0406788	0.0648224	0.146559		0.0283883	0.0903171	2.13329	0.265519	0.0292246	0.105044	0.0204483	0.415051	0.224275	0.889242	3.07891	0.0148147
ARO_2024_002_2.7_AR01	EB-EB (+GM-CSF,TGFb) (+B27)	0.8		0.0522096	0.035815	0.0578086	0.170183	0.234794	0.0222838	0.195457	0.0956825	0.0181771		0.0376179	0.0457295	0.0178815	0.0277832	0.0796866	0.0252452	0.0134392			0.00970645	0.0227572	0.0184688	0.0100034	0.0132915		0.186208	0.0300973			0.0355108	0.0295616	0.053324	0.114958		0.0266178	0.0963346	2.02844	0.304031	0.0239568	0.103769	0.0149136	0.426968	0.219063	1.0518	3.40393	0.0412376
ARO_2024_001_3.7_AR01	EB-EB (+GM-CSF,TGFb) (+B27)	0.425		0.0697368	0.0550141	0.0765656	0.162162	0.334668	0.0242786	0.182168	0.0835835	0.0133811		0.0410938	0.0517768	0.01329	0.02047	0.0562116	0.0242834	0.0175605	0.0138649	0.00352722	0.00660615	0.0203412	0.0187962	0.027179	0.0183732		0.129979	0.0187716		0.0197156	0.0269321	0.020241	0.0616216	0.0560947	0.0226481	0.0199274	0.0601146	1.32723	0.192451	0.0174918	0.0695696	0.0111833	0.234751	0.12174	0.481957	1.74404	0.0138008
ARO_2024_001_1.10_AR01	EB-iTF (+dox)	0.8	0.0123096	0.0684042	0.0430196	0.0810345	0.213118	0.28491	0.031065	0.3743	0.14008	0.0291346		0.101244	0.13089	0.030186	0.0414649	0.0263422	0.0315331	0.0158417	0.014014	0.00585636	0.00804021	0.0398191	0.0280678	0.0160866	0.019632		0.151025	0.0400713	0.0265306	0.0249744	0.0311842	0.0232246	0.0528213	0.115077		0.0192199	0.090743	1.71429	0.143498	0.0229286	0.0484356	0.00961015	0.281294	0.115971	0.762129	2.41706	0.0137801
ARO_2024_001_2.10_AR01	EB-iTF (+dox)	0.8		0.0697655	0.0435552	0.0712195	0.313411	0.215568	0.0356841	0.303035	0.0878498	0.0198777	0.00693822	0.176148	0.106889	0.0232391	0.0494906	0.0890735	0.069527	0.0227081	0.0168017	0.00474712	0.00716229	0.0400899	0.0467956	0.016544	0.0198488		0.106154	0.0507621	0.0516847		0.0381759	0.0293068	0.0934107	0.0982839	0.0563561	0.0211218	0.114834	2.57932	0.303941	0.0357688	0.0872161		0.505165	0.147002	1.36271	2.82946	0.0441612
ARO_2024_001_3.10_AR01	EB-iTF (+dox)	0.575	0.00811293	0.0384436	0.033012	0.0536519	0.348384	0.156868	0.0269297	0.208712	0.0769356	0.0197684	0.00522478	0.317373	0.116525	0.0239033	0.0505387	0.0459166	0.0623457	0.0272258	0.0145669	0.00429051	0.00647574	0.0381782	0.0471636	0.016866	0.0145202		0.0466028	0.0245202	0.0377363	0.0149834	0.0119416	0.0280363	0.0363894	0.0838366	0.028523	0.0144455	0.0307731	1.37474	0.230327	0.024924	0.0598234	0.00734273	0.344996	0.0712502	0.814251	1.40375	0.0199273
Normalized data (nmol/1x10e6 cells) (KOLF2.1J)
Sample ID	Group	CE 12:0	CE 14:0	CE 14:1	CE 15:0	CE 16:0	CE 16:1	CE 18:0	CE 18:1	CE 18:2	CE 18:3	CE 18:4	CE 20:0	CE 20:1	CE 20:2	CE 20:3	CE 20:4	CE 20:5	CE 22:0	CE 22:1	CE 22:2	CE 22:4	CE 22:5	CE 22:6	CE 24:0	CE 24:1	Cer d18:0/14:0	Cer d18:0/16:0	Cer d18:0/18:0	Cer d18:0/18:1	Cer d18:0/20:0	Cer d18:0/22:0	Cer d18:0/22:1	Cer d18:0/24:0	Cer d18:0/24:1	Cer d18:0/26:0	Cer d18:0/26:1	Cer d18:1/14:0	Cer d18:1/16:0	Cer d18:1/18:0	Cer d18:1/18:1	Cer d18:1/20:0	Cer d18:1/20:1	Cer d18:1/22:0	Cer d18:1/22:1	Cer d18:1/24:0	Cer d18:1/24:1	Cer d18:1/26:0	Cer d18:1/26:1
ARO_2024_002_1.1_AR01	iTF-iTF	0.000586269	0.00668448	0.00290901	0.00480259	0.0187149	0.0424183	0.00433126	0.304911	0.0436483	0.00367658	0.000389877	0.00456791	0.0369312	0.0350112	0.0369985	0.00570416	0.00102681	0.000729118	0.0096226	0.00483934	0.00685481	0.00416839	0.0009355	0.00073322	0.0066472	0.00156938	0.01348	0.00240956	0.00205559	0	0.00170521	0.00300172	0	0.00545011	0	0	0.01354	0.182523	0.0100142	0.00294402	0.00329709	0.0010121	0.00811285	0.00604609	0.00620526	0.114954	0	0.00190951
ARO_2024_002_1.2_AR01	iTF-iTF	0.00076733	0.00790208	0.00333653	0.00563387	0.0214603	0.0460023	0.00406635	0.307142	0.0465251	0.00439136	0.000387736	0.00611343	0.0385374	0.0320216	0.0348226	0.00595788	0.00155154	0.00100622	0.00940514	0.00487537	0.00628035	0.00499025	0.00139442	0.000687665	0.00642725	0.00195448	0.0200616	0.00333582	0.00326717	0	0	0.00253606	0.0025631	0.00694301	0	0	0.0179178	0.240212	0.0135279	0.0041872	0.00463995	0.00164604	0.010292	0.00872244	0.00667749	0.14916	0	0.00178536
ARO_2024_001_1.3_AR01	iTF-iTF	0	0.00916015	0.00413135	0.00593654	0.0241129	0.0527737	0.00546487	0.35468	0.0539737	0.00409439	0	0.00589665	0.046578	0.041091	0.040364	0.00613002	0.00147826	0.000836916	0.0114748	0.00545395	0.00759387	0.00490347	0.00127396	0.000811452	0.00818874	0.0020935	0.0193644	0.00298754	0.0028742	0	0.00132687	0.00228864	0.00206822	0.00803684	0	0	0.0236487	0.289382	0.0145699	0.00525103	0.00487615	0.00200182	0.0120442	0.010245	0.0071544	0.161286	0	0.00196408
ARO_2024_002_NTC1_AR	iTF-iTF	0.000208092	0.00155395	0.000931529	0.00175387	0.00434993	0.0101519	0.00080118	0.0519117	0.00901917	0.00119019	7.84175e-05	0.00196868	0.0074142	0.00574376	0.00622443	0.00136405	0.000406562	0.00040444	0.00179576	0.000818465	0.0014644	0.00140183	0.000493016	0.000251119	0.00153159	0.000372494	0.00444678	0.000731822	0.000460977	0.000332018	0	0.0007442	0.000451749	0.00171785	0	0	0.0041172	0.0521008	0.00336474	0.000890444	0.00108695	0.000356053	0.00231265	0.00224795	0.00137352	0.0323591	9.57983e-05	0.000440245
ARO_2024_002_NTC2_AR	iTF-iTF	0.000289069	0.00304703	0.00186959	0.00358478	0.00999271	0.0212992	0.00215897	0.0768277	0.0216056	0.00212979	0.000222225	0.00225929	0.00851054	0.00588324	0.00764021	0.00356842	0.00134575	0.000668379	0.00206538	0.000796215	0.001511	0.00259369	0.000650224	0.00067897	0.00163606	0.000387798	0.00368333	0.000814874	0.000623255	0.00046553	0.000403111	0.000684232	0.000691559	0.00154813	0	0	0.003496	0.065822	0.00494182	0.000901992	0.0017531	0.000446281	0.0038436	0.00270928	0.00225835	0.0399299	0.000230344	0.000469413
ARO_2024_002_NTC3_AR	iTF-iTF	0.000268634	0.00233838	0.00116644	0.00261417	0.00791169	0.0152869	0.00199045	0.0745713	0.0130974	0.00180433	0.000166281	0.00229087	0.00848671	0.00554062	0.00773749	0.00256883	0.00129241	0.000338251	0.0020709	0.000735104	0.00148657	0.00300943	0.000544983	0.000361615	0.00138791	0	0.00322439	0.000538162	0.000473072	0	0.00030657	0.00049754	0.000698312	0.00131302	0	0	0.00300874	0.0609757	0.00456767	0.000754474	0.00162394	0.000392408	0.00322809	0.0023016	0.00192135	0.0379631	0.000141499	0.000313542
ARO_2024_002_1.5_AR01	EB-EB	0.000204025	0.00107928	0.000787991	0.00169552	0.00344942	0.0051391	0.000536248	0.00458486	0.00220992	0.000444302	0	0.00200186	0.00228304	0.000401014	0.000388928	0.000497072	0.000318673	0.000289335	0.000234376	0	0.000142463	0.000573469	0.000494516	0.000333668	0.000355036	0	0.00255184	0.000339131	0	0	0.000518759	0	0.000519593	0.00115902	0	0.000392507	0.00124461	0.0281577	0.00416368	0.000358345	0.00180916	0.000225055	0.0058747	0.00309012	0.0097272	0.0403515	0.000248373	0.00250536
ARO_2024_001_2.5_AR01	EB-EB	0.000327034	0.00326511	0.000882626	0.00315173	0.0556154	0.0215056	0.00952966	0.166186	0.0330694	0.00279984	0.000161591	0.00146722	0.0105321	0.00867749	0.0342842	0.0306537	0.0154088	0.000804962	0.00463807	0.00161274	0.0110552	0.0281041	0.00386704	0.00104121	0.013122	0	0.0010715	0.000427898	0	0.000196217	0.000186409	0.000227654	0.000712213	0.00115836	0	0.000158427	0.000460553	0.0262991	0.00581545	0.000692342	0.00209843	0.000223784	0.00688105	0.00210791	0.00859061	0.0391067	0.000136014	0.000947395
ARO_2024_002_3.5_AR01	EB-EB	0	0.00115754	0.000925756	0.00138151	0.00361541	0.00559288	0.000595059	0.00490227	0.00184036	0.000327805	0	0.000778165	0.001068	0.000437652	0.000593027	0.00110525	0.000497354	0.000392236	0	0	0.000181252	0.000676629	0.000515112	0.000361759	0.000539561	0	0.00254878	0.000662314	0	0	0.000316083	0.000558513	0.00185954	0.00191484	0	0.00062555	0.00166959	0.0408905	0.00655731	0.000428073	0.00237012	0.000407888	0.00786346	0.00341832	0.0159791	0.0612407	0.000362993	0.00395952
ARO_2024_001_1.6_AR01	EB-EB (+GM-CSF,TGFb) (-B27)	0.00018627	0.00106058	0.000741459	0.00133279	0.0029831	0.00444845	0.000449794	0.00531424	0.00197489	0.000445605	0	0.00155816	0.00162882	0.0003882	0.000522436	0.000467045	0.000295358	0.000288596	0.000197726	0	0.000158182	0.000545429	0.000338362	0.000310279	0.000314104	0.000556979	0.00330742	0.00073506	0	0	0.000496039	0.000546595	0.00113152	0.00253067	0.000668067	0.000647199	0.00204177	0.0328282	0.0036726	0.000556605	0.0012671	0.00023715	0.00497546	0.00392576	0.0088081	0.0439497	0.000231931	0.00322632
ARO_2024_001_2.6_AR01	EB-EB (+GM-CSF,TGFb) (-B27)	0	0.00123344	0.00106082	0.0015043	0.00343435	0.00640054	0.000601102	0.00675286	0.00198806	0.000389844	0	0.00120026	0.0016178	0.000528132	0.000810355	0.000830514	0.000550054	0.000492313	0.000359513	0	0.000185323	0.000818803	0.000651979	0.000571491	0.000448638	0.000483753	0.00563627	0.000639791	0.000922619	0	0.000612856	0.000518802	0.000780609	0.00323187	0	0.000618044	0.00269377	0.0470252	0.0059218	0.000895367	0.00175789	0.000436463	0.00683615	0.00602562	0.0116476	0.0746013	0.000240905	0.00467737
ARO_2024_001_3.6_AR01	EB-EB (+GM-CSF,TGFb) (-B27)	0	0.000617579	0.000451373	0.000720657	0.0022704	0.00247447	0.000344414	0.00397603	0.00124438	0.000237456	0	0.00095233	0.00102175	0.000378069	0.000615972	0.000568118	0.000410295	0.000259073	0.000209336	0	9.06382e-05	0.000572974	0.000448409	0.000284792	0.000253126	0	0.00210488	0.000390219	0.00038828	0.000309281	0.000225049	0.00049648	0.000815982	0.00173061	0.000476608	0	0.000896364	0.0190042	0.00289362	0.000448186	0.000940294	0.000177697	0.00304839	0.00254119	0.0052712	0.0323342	0.000207286	0.00200465
ARO_2024_001_1.7_AR01	EB-EB (+GM-CSF,TGFb) (+B27)	0	0.0012429	0.0011675	0.00206425	0.00431307	0.00573825	0.000464583	0.00531803	0.00252079	0.000495533	0	0.00218659	0.00226376	0.000339485	0.000518815	0.00129758	0.000473333	0.000474323	0.000263534	7.58045e-05	0.000197334	0.000687406	0.000547758	0.000430957	0.000395949	0	0.00416686	0.000623851	0	0	0.000581815	0.000813575	0.00129645	0.00293118	0	0.000567766	0.00180634	0.0426659	0.00531038	0.000584492	0.00210089	0.000408965	0.00830103	0.0044855	0.0177848	0.0615782	0.000296295	0.00375422
ARO_2024_002_2.7_AR01	EB-EB (+GM-CSF,TGFb) (+B27)	0	0.00104419	0.0007163	0.00115617	0.00340366	0.00469589	0.000445676	0.00390914	0.00191365	0.000363541	0	0.000752359	0.00091459	0.00035763	0.000555664	0.00159373	0.000504905	0.000268784	0	0	0.000194129	0.000455144	0.000369377	0.000200068	0.000265831	0	0.00372415	0.000601945	0	0	0.000710216	0.000591233	0.00106648	0.00229917	0	0.000532356	0.00192669	0.0405687	0.00608062	0.000479136	0.00207537	0.000298273	0.00853935	0.00438126	0.021036	0.0680785	0.000824753	0.00560205
ARO_2024_001_3.7_AR01	EB-EB (+GM-CSF,TGFb) (+B27)	0	0.000740954	0.000584525	0.00081351	0.00172297	0.00355585	0.00025796	0.00193554	0.000888074	0.000142175	0	0.000436622	0.000550128	0.000141206	0.000217493	0.000597248	0.000258011	0.00018658	0.000147315	3.74767e-05	7.01904e-05	0.000216125	0.000199709	0.000288777	0.000195215	0	0.00138103	0.000199448	0	0.000209479	0.000286153	0.000215061	0.00065473	0.000596006	0.000240636	0.000211729	0.000638718	0.0141018	0.0020448	0.00018585	0.000739177	0.000118823	0.00249423	0.00129349	0.0051208	0.0185304	0.000146633	0.00104861
ARO_2024_001_1.10_AR01	EB-iTF (+dox)	0.000246191	0.00136808	0.000860393	0.00162069	0.00426237	0.0056982	0.000621299	0.007486	0.0028016	0.000582692	0	0.00202489	0.0026178	0.00060372	0.000829298	0.000526843	0.000630662	0.000316834	0.000280281	0.000117127	0.000160804	0.000796382	0.000561355	0.000321731	0.00039264	0	0.00302049	0.000801426	0.000530613	0.000499487	0.000623685	0.000464492	0.00105643	0.00230155	0	0.000384397	0.00181486	0.0342858	0.00286995	0.000458571	0.000968713	0.000192203	0.00562588	0.00231941	0.0152426	0.0483412	0.000275601	0.00268104
ARO_2024_001_2.10_AR01	EB-iTF (+dox)	0	0.00139531	0.000871104	0.00142439	0.00626822	0.00431136	0.000713683	0.00606069	0.001757	0.000397554	0.000138764	0.00352295	0.00213777	0.000464782	0.000989813	0.00178147	0.00139054	0.000454162	0.000336035	9.49424e-05	0.000143246	0.000801797	0.000935912	0.000330879	0.000396977	0	0.00212308	0.00101524	0.00103369	0	0.000763518	0.000586135	0.00186821	0.00196568	0.00112712	0.000422436	0.00229667	0.0515865	0.00607881	0.000715377	0.00174432	0	0.0101033	0.00294004	0.0272542	0.0565891	0.000883223	0.00496711
ARO_2024_001_3.10_AR01	EB-iTF (+dox)	0.000116623	0.000552626	0.000474547	0.000771246	0.00500802	0.00225497	0.000387115	0.00300023	0.00110595	0.00028417	7.51063e-05	0.00456223	0.00167505	0.00034361	0.000726494	0.000660052	0.00089622	0.000391371	0.000209399	6.16762e-05	9.30887e-05	0.000548812	0.000677977	0.000242449	0.000208729	0	0.000669915	0.000352478	0.000542459	0.000215386	0.00017166	0.000403021	0.000523098	0.00120515	0.000410017	0.000207653	0.000442364	0.0197619	0.00331096	0.000358283	0.000859961	0.000105552	0.00495932	0.00102422	0.0117049	0.020179	0.000286455	0.00110844
[truncated: 1,082 more columns]
