# Supplementary material for: Comparative lipidomics of iPSC-derived microglia protocols reveal lipid droplet and immune differences mediated by media composition
Source: Stem Cell Reports. 2026 Jan 8;21(2):102779. doi: 10.1016/j.stemcr.2025.102779 (PMC12903089; doi:10.1016/j.stemcr.2025.102779)
Supplement: Data S10. Lipidomic data file of iTF microglia supplemented with B-27 or L-carnitine (WTC11), related to Figure 7 [file mmc11.xlsx]

## Sheet: AR68_Lipid species
Raw data (nmol/g) (WTC11)
Sample ID	Group	Cell count (Mio)	BMP 14:0_20:1	BMP 14:0_20:2	BMP 14:0_20:5	BMP 14:0_22:4	BMP 14:0_22:5	BMP 14:0_22:6	BMP 15:0_18:1	BMP 15:0_18:2	BMP 15:0_20:2	BMP 15:0_20:3	BMP 15:0_20:4	BMP 15:0_22:5	BMP 16:0_18:0	BMP 16:0_18:1	BMP 16:0_20:1	BMP 16:0_20:3	BMP 16:0_20:4	BMP 16:0_22:4	BMP 16:0_22:5	BMP 16:0_22:6	BMP 16:1_18:1	BMP 16:1_18:2	BMP 16:1_20:0	BMP 17:0_18:1	BMP 18:0_18:1	BMP 18:0_18:2	BMP 18:0_20:0	BMP 18:0_20:2	BMP 18:0_20:3	BMP 18:0_20:4	BMP 18:0_22:4	BMP 18:0_22:5	BMP 18:0_22:6	BMP 18:1_18:1	BMP 18:1_18:2	BMP 18:1_18:3	BMP 18:1_20:0	BMP 18:1_20:1	BMP 18:1_20:2	BMP 18:1_20:3	BMP 18:1_20:4	BMP 18:1_20:5	BMP 18:1_22:4	BMP 18:1_22:5	BMP 18:1_22:6	BMP 18:2_18:2	BMP 18:2_18:3
ARO_2025_002_AR68 -B27 1.1	iTF-iTF	1	0.133975	0.0475639	0.108309	0.0547848	0.165762	0.202596	0.13778		0.0799837	0.0635501	0.140487	0.0847779	0.0445265	0.080018	0.0804915	0.0700192	0.111167	0.140832	0.174659		0.60351	0.0804397		0.0664948		0.0281461	0.0427309	0.0362147	0.0378536	0.00313504		0.0455857	0.0600091	9.94556	1.22523	0.38411	0.597699	0.466309	1.3205	1.75266	2.10809	0.139317	0.303296	0.658346	0.926052	0.171933	0.0568197
ARO_2025_002_AR68 -B27 1.2	iTF-iTF	1	0.168958	0.0558989	0.111152	0.0554746	0.225374	0.157543	0.157266	0.100472	0.0852203	0.057324	0.151232	0.0916981	0.0537705	0.0960082	0.0856345		0.12215	0.138515	0.120688		0.604064	0.106116		0.0640509		0.0311116		0.0630415	0.0308008	0.00880451			0.0926247	9.28283	1.29948	0.337384	0.564254	0.454943	1.14305	1.93288	2.02909	0.156545	0.295318	0.711092	0.897261	0.187772	0.0659872
ARO_2025_002_AR68 -B27 1.3	iTF-iTF	1	0.164548	0.0557001	0.103086	0.0739524	0.209738	0.195467	0.125355	0.0743884	0.099135		0.132586	0.111549		0.0989	0.0735754	0.0656731	0.1363	0.13236	0.126823	0.0632435	0.540226	0.0804756		0.0944505		0.0229241		0.0374066	0.0352133	0.0336324			0.0672009	9.40805	1.24051	0.364611	0.597995	0.46574	1.23987	1.78635	2.16219	0.17014	0.310109	0.638992	0.829033	0.173983
ARO_2025_002_AR68 +B27 1.1	iTF-iTF (+B-27)	1	0.152518	0.0775689	0.109503	0.0613298	0.208443	0.168594	0.194262	0.079805	0.0843196	0.0555221	0.160703	0.102418	0.072871		0.076099	0.0626077	0.11281	0.0987544	0.131524	0.0914357	0.0835444			0.0364234	0.0238372	0.0278729		0.0236567			0.02295	0.0263779	0.0835998	1.75676	0.450187	0.100847	0.108579	0.127702	0.198819	0.696536	0.361801	0.160096	0.37398	1.05844	1.46472	0.109434
ARO_2025_002_AR68 +B27 1.2	iTF-iTF (+B-27)	1	0.135957	0.0700677	0.113946	0.0478108	0.210331	0.166004	0.192431	0.0799629	0.0827326	0.05789	0.15371	0.079531	0.0623513	0.0302968	0.0683302	0.0542923	0.101362	0.0814996	0.11131	0.0700056	0.0924062				0.00258882	0.0342141					0.0444776	0.00811091	0.0587749	2.0016	0.417435	0.0703808	0.134687	0.13572	0.253655	0.840253	0.408063	0.14165	0.390325	1.23287	1.49702	0.0950422
ARO_2025_002_AR68 +B27 1.3	iTF-iTF (+B-27)	1	0.17133	0.0671415	0.112848	0.0707043	0.183973	0.176125	0.212785	0.0683376	0.106336	0.0495221	0.162737	0.0609162	0.0627093	0.0536395	0.100203	0.0458175	0.152752	0.118366	0.127043	0.0797339	0.0886904				0.0266037	0.047008				0.0184432		0.0276608	0.0767393	1.95061	0.428312	0.0917668	0.122841	0.161127	0.210027	0.70186	0.359601	0.130972	0.402601	1.15991	1.69824	0.0853165
ARO_2025_002_AR68 +L-car 1.1	iTF-iTF (+L-car)	1	0.193501		0.112712	0.0604756	0.156902	0.197144	0.185569	0.0774574	0.108543	0.0495508	0.122179	0.103551	0.0625347	0.137379	0.105004	0.0810399	0.0929401	0.120314	0.0999329		0.346164	0.0611634	0.0636514	0.0688684			0.0391045	0.0513119	0.0128919	0.0219056		0.0411285	0.0722783	7.37696	0.940802	0.145817	1.8164	0.547609	1.10296	1.71672	1.53665	0.132423	0.311048	0.4971	0.727597	0.128897
ARO_2025_002_AR68 +L-car 1.2	iTF-iTF (+L-car)	1	0.199254	0.0404755	0.114024		0.157121	0.172525	0.183447	0.0749168	0.111788	0.0810685	0.167842	0.131052	0.0491711	0.121505	0.102524	0.0896021	0.116364	0.0999361	0.0925792	0.0880005	0.366683		0.0664758		0.0221689	0.0461595	0.0269592	0.0857931	0.0333255	0.0560807			0.0653178	7.60663	1.02522	0.196972	1.88925	0.54071	1.06971	1.62996	1.50439	0.108774	0.372565	0.501881	0.690126	0.0980717	0.044087
ARO_2025_002_AR68 +L-car 1.3	iTF-iTF (+L-car)	1	0.200347		0.123105	0.0475308	0.293888	0.171	0.134871	0.0722132	0.121255		0.154991	0.0777447		0.139104	0.0858289	0.1101	0.1046	0.105167	0.0859151	0.0766351	0.356517		0.0703368	0.0732558		0.0396198	0.0372141	0.0704476	0.0190855	0.0171702		0.0437825	0.0513828	7.93963	0.980679	0.232532	1.83744	0.573829	1.21986	1.83279	1.72677	0.129596	0.299459	0.543375	0.693658	0.127976
ARO_2025_002_AR68 -B27 2.1	iTF-iTF	1	0.168524	0.096487	0.150528	0.10007	0.370184	0.192845	0.167635	0.123793			0.1199	0.0698386	0.0439876	0.112894		0.100029	0.109191	0.157519	0.0917279	0.0698689	0.761471	0.117009		0.0715535				0.062705	0.0333955	0.00888321		0.0943799	0.0718111	11.4801	1.74054	0.356145	0.634057	0.635276	2.02432	2.44224	3.69742	0.159066	0.332775	0.476656	0.497453	0.259855	0.0657522
ARO_2025_002_AR68 -B27 2.2	iTF-iTF	1	0.125782	0.055304	0.100602	0.0427573	0.194419	0.155353	0.125889	0.0915905	0.103315		0.121067	0.0730534	0.0682365	0.0673182	0.0613804		0.0984847	0.103631	0.0829577		0.693744	0.0724768		0.0594314		0.0245578		0.0734606	0.05374	0.0350803			0.0798446	10.0765	1.47732	0.330289	0.545885	0.59481	1.68779	2.28571	3.24298	0.125231	0.25627	0.369149	0.471648	0.235287
ARO_2025_002_AR68 -B27 2.3	iTF-iTF	1	0.151136	0.0765744	0.0795109	0.0479728	0.189766	0.169153	0.132462	0.0913117	0.105807		0.0968301	0.0630162	0.0364571	0.0744781			0.100708	0.117876	0.0916652	0.0530588	0.677602	0.12474				0.0466605		0.0510589	0.0321942	0.042829			0.0564561	10.0575	1.50261	0.339575	0.449856	0.49121	1.55811	2.08475	3.06197	0.175845	0.307741	0.384744	0.508035	0.204581	0.058019
ARO_2025_002_AR68 +B27 2.1	iTF-iTF (+B-27)	1	0.149413	0.0623685	0.11407		0.184539	0.195453	0.150431	0.0651645	0.0788824		0.243197	0.0902422			0.0839886	0.0410141	0.153132	0.0829422	0.126331		0.137452				0.0318498				0.0291268	0.0444167		0.0547315	0.0786162	2.79649	0.581701	0.0770677	0.123892	0.18144	0.33079	0.830969	0.590216	0.161914	0.427914	1.26804	1.62273	0.106388
ARO_2025_002_AR68 +B27 2.2	iTF-iTF (+B-27)	1	0.0973548		0.112981	0.0648565	0.0916411	0.217221	0.101114	0.0530041	0.106017		0.308881	0.137971		0.0501084		0.0739056	0.197952	0.109814	0.177196		0.0938767				0.0299672								0.0913244	2.06782	0.395894	0.0749232	0.0690283	0.12067	0.287083	0.43541	0.455945	0.127309	0.33198	0.979022	1.26363	0.068941
ARO_2025_002_AR68 +B27 2.3	iTF-iTF (+B-27)	1	0.164667	0.0704509	0.112773	0.0475093	0.2198	0.161644	0.169801	0.0739989	0.0976203		0.170695	0.062817	0.0922145	0.0523069	0.0696015	0.0696755	0.159454	0.0865422	0.145497	0.0681254	0.155281				0.0164766			0.0496124		0.0248882	0.0394358	0.0352935	0.0411572	2.70659	0.495131	0.0910858	0.1062	0.186604	0.336083	0.641861	0.688371	0.142886	0.420533	1.34445	1.96973	0.109211
ARO_2025_002_AR68 +L-car 2.1	iTF-iTF (+L-car)	1	0.212687	0.130812	0.103991		0.29772	0.159556	0.192465	0.0929945	0.125847	0.0566597	0.0938557	0.0712908		0.176389	0.0982617	0.104883		0.0887298		0.0882286	0.440461	0.0783573	0.102829		0.00123783	0.0320759	0.0408664	0.0723188	0.0838118	0.0330338			0.0617784	8.03615	1.16292	0.183925	2.16392	0.649369	1.35213	1.86916	2.46112	0.144212	0.411251	0.402877	0.482655	0.169929
ARO_2025_002_AR68 +L-car 2.2	iTF-iTF (+L-car)	1	0.156575	0.0447188	0.0835052	0.052819	0.185287	0.0998731	0.121048	0.0807687	0.108093	0.0720387	0.0844093			0.139698	0.0661758	0.0618565	0.0904672	0.0620075	0.0457526		0.342141		0.0601319			0.0528661	0.0200607	0.0501976	0.0328349	0.0379764				6.35851	0.879611	0.0955683	1.55147	0.537396	0.929603	1.62982	2.00807	0.106115	0.28988	0.322855	0.419269	0.141549
ARO_2025_002_AR68 +L-car 2.3	iTF-iTF (+L-car)	1	0.162298	0.0582648	0.0968007		0.23323	0.125391	0.154966	0.0888925	0.132787	0.0741184			0.0662009	0.149028	0.109425	0.0599595					0.32815	0.0453763			0.0216962	0.0217984	0.0670631	0.0603635	0.0340974	0.0352992			0.0697927	6.93619	0.889216	0.13222	1.79088	0.519468	1.17192	1.81806	2.15616	0.114062	0.346477	0.358666	0.480601	0.136275
ARO_2025_002_AR68 -B27 3.1	iTF-iTF	1	0.140687	0.0841088	0.11728	0.0497217	0.191091	0.176881	0.180243	0.0913176	0.0926475	0.0671996	0.104273			0.136615	0.0615125		0.131225	0.12456	0.128421		0.700175	0.126646		0.0959889		0.0487432		0.0825451	0.0483692	0.0177639		0.0643288	0.0621533	10.4855	1.65814	0.346975	0.523884	0.644568	1.63302	2.1149	3.15449	0.135996	0.23486	0.449374	0.513126	0.238713	0.0821381
ARO_2025_002_AR68 -B27 3.2	iTF-iTF	1	0.0913549		0.0768266		0.144973	0.112377	0.118382	0.0708132	0.0751457		0.0824385	0.0555043	0.0444241	0.105141	0.0799098	0.0699182	0.122135	0.0729837	0.083667		0.512643			0.0505774		0.0351486	0.0330828	0.0872176	0.023218	0.0140468		0.0355439	0.0658567	7.93964	1.26722	0.274852	0.375081	0.41798	1.15966	1.76915	2.51714	0.0954356	0.226062	0.336916	0.429066	0.173315	0.0587457
ARO_2025_002_AR68 +B27 3.1	iTF-iTF (+B-27)	1	0.11873	0.0999811	0.105462	0.0434901	0.191349	0.150224	0.174204	0.0863165	0.0969389		0.135755	0.0547579	0.0740929		0.0552567	0.0555613	0.149046	0.0847293	0.129367		0.119893				0.0175355					0.0351506	0.0623025	0.0554579	0.0387256	2.4256	0.407553	0.0805049	0.0850705	0.170371	0.286614	0.929764	0.565607	0.140684	0.491039	1.3769	1.63558	0.106647
ARO_2025_002_AR68 +B27 3.2	iTF-iTF (+B-27)	1	0.175412	0.0920403	0.132895		0.245535	0.129612	0.191826	0.0807086	0.126392		0.115765		0.0572398	0.0550417	0.0738387		0.131294		0.106666	0.103782	0.125063				0.0322839				0.0263959		0.053509	0.0548021	0.0568192	2.45336	0.498291	0.0725363	0.0986281	0.172152	0.239325	0.568572	0.555775	0.163168	0.554516	1.53063	1.8172	0.0932654
ARO_2025_002_AR68 +B27 3.3	iTF-iTF (+B-27)	1	0.110454	0.0727075	0.110712		0.186404	0.144673	0.154708		0.0944673		0.105343		0.0711824	0.0580472	0.066109		0.107605	0.0554093	0.107303	0.0653145	0.0864934				0.0139165						0.0455198	0.0313762	0.0698386	2.17714	0.41449	0.0601623	0.0869789	0.156552	0.301431	0.49029	0.558297	0.126146	0.451924	1.36149	1.64258	0.103514
ARO_2025_002_AR68 +L-car 3.1	iTF-iTF (+L-car)	1	0.173165		0.0853232		0.155903	0.143602	0.131597	0.0911365	0.118729	0.0688252	0.104887	0.0787787		0.14674	0.0741553	0.0615539	0.111879	0.0643932	0.0615021		0.391524	0.0661313		0.0518655		0.0127154	0.0595745	0.0576056	0.0252818	0.0395572			0.0550348	7.10067	1.01957	0.169278	1.82039	0.523902	1.24303	1.79735	2.22015	0.0959257	0.33773	0.437891	0.551356	0.142782
ARO_2025_002_AR68 +L-car 3.2	iTF-iTF (+L-car)	1	0.177574		0.0961092	0.0523565	0.164721	0.155296	0.148985	0.068078	0.144148	0.0832141	0.0977226	0.0670722		0.146199	0.0652933		0.091792	0.0918552		0.0857298	0.345823	0.057194	0.0590616	0.054643	0.0387234	0.0509945	0.0379856	0.0441311	0.0201945	0.0389774			0.0740291	6.89151	0.908113	0.152792	1.7287	0.533555	1.23368	1.72373	2.10886	0.113437	0.354532	0.442833	0.615889	0.138622
ARO_2025_002_AR68 +L-car 3.3	iTF-iTF (+L-car)	1	0.139381	0.0619356	0.0641421		0.177707	0.121506	0.106147		0.0818606	0.0549863	0.049252			0.124856		0.0474401	0.0956274				0.271701	0.0603489	0.0622374				0.00508323	0.0523524	0.018814	0.0228695			0.0440595	5.3792	0.668361	0.0998479	1.26692	0.436764	0.831982	1.48762	1.67968	0.0955608	0.239705	0.328616	0.450569	0.0926609
Normalized data (nmol/1x10e6 cells) (WTC11)
Sample ID	Group	BMP 14:0_20:1	BMP 14:0_20:2	BMP 14:0_20:5	BMP 14:0_22:4	BMP 14:0_22:5	BMP 14:0_22:6	BMP 15:0_18:1	BMP 15:0_18:2	BMP 15:0_20:2	BMP 15:0_20:3	BMP 15:0_20:4	BMP 15:0_22:5	BMP 16:0_18:0	BMP 16:0_18:1	BMP 16:0_20:1	BMP 16:0_20:3	BMP 16:0_20:4	BMP 16:0_22:4	BMP 16:0_22:5	BMP 16:0_22:6	BMP 16:1_18:1	BMP 16:1_18:2	BMP 16:1_20:0	BMP 17:0_18:1	BMP 18:0_18:1	BMP 18:0_18:2	BMP 18:0_20:0	BMP 18:0_20:2	BMP 18:0_20:3	BMP 18:0_20:4	BMP 18:0_22:4	BMP 18:0_22:5	BMP 18:0_22:6	BMP 18:1_18:1	BMP 18:1_18:2	BMP 18:1_18:3	BMP 18:1_20:0	BMP 18:1_20:1	BMP 18:1_20:2	BMP 18:1_20:3	BMP 18:1_20:4	BMP 18:1_20:5	BMP 18:1_22:4	BMP 18:1_22:5	BMP 18:1_22:6	BMP 18:2_18:2	BMP 18:2_18:3	BMP 18:2_20:0
ARO_2025_002_AR68 -B27 1.1	iTF-iTF	0.00334936	0.0011891	0.00270773	0.00136962	0.00414406	0.0050649	0.00344451		0.00199959	0.00158875	0.00351217	0.00211945	0.00111316	0.00200045	0.00201229	0.00175048	0.00277919	0.0035208	0.00436646		0.0150877	0.00201099		0.00166237		0.000703651	0.00106827	0.000905367	0.000946339	7.83761e-05		0.00113964	0.00150023	0.248639	0.0306308	0.00960274	0.0149425	0.0116577	0.0330126	0.0438164	0.0527023	0.00348293	0.00758241	0.0164586	0.0231513	0.00429834	0.00142049	0.00368688
ARO_2025_002_AR68 -B27 1.2	iTF-iTF	0.00422396	0.00139747	0.00277881	0.00138687	0.00563435	0.00393856	0.00393165	0.00251181	0.00213051	0.0014331	0.00378079	0.00229245	0.00134426	0.00240021	0.00214086		0.00305375	0.00346288	0.0030172		0.0151016	0.00265289		0.00160127		0.00077779		0.00157604	0.00077002	0.000220113			0.00231562	0.232071	0.032487	0.0084346	0.0141064	0.0113736	0.0285763	0.0483219	0.0507273	0.00391364	0.00738295	0.0177773	0.0224315	0.00469429	0.00164968	0.00273303
ARO_2025_002_AR68 -B27 1.3	iTF-iTF	0.00411369	0.0013925	0.00257716	0.00184881	0.00524346	0.00488668	0.00313388	0.00185971	0.00247837		0.00331466	0.00278872		0.0024725	0.00183938	0.00164183	0.00340749	0.003309	0.00317057	0.00158109	0.0135056	0.00201189		0.00236126		0.000573104		0.000935165	0.000880332	0.000840809			0.00168002	0.235201	0.0310127	0.00911528	0.0149499	0.0116435	0.0309968	0.0446588	0.0540547	0.00425349	0.00775272	0.0159748	0.0207258	0.00434957		0.00257333
ARO_2025_002_AR68 +B27 1.1	iTF-iTF (+B-27)	0.00381294	0.00193922	0.00273757	0.00153325	0.00521108	0.00421486	0.00485654	0.00199512	0.00210799	0.00138805	0.00401756	0.00256044	0.00182178		0.00190248	0.00156519	0.00282024	0.00246886	0.00328809	0.00228589	0.00208861			0.000910585	0.000595931	0.000696823		0.000591418			0.000573751	0.000659447	0.00209	0.0439191	0.0112547	0.00252117	0.00271448	0.00319255	0.00497047	0.0174134	0.00904503	0.00400239	0.00934949	0.0264609	0.0366181	0.00273586
ARO_2025_002_AR68 +B27 1.2	iTF-iTF (+B-27)	0.00339894	0.00175169	0.00284865	0.00119527	0.00525828	0.00415009	0.00481077	0.00199907	0.00206831	0.00144725	0.00384275	0.00198828	0.00155878	0.000757421	0.00170826	0.00135731	0.00253405	0.00203749	0.00278274	0.00175014	0.00231016				6.47204e-05	0.000855352					0.00111194	0.000202773	0.00146937	0.0500399	0.0104359	0.00175952	0.00336719	0.003393	0.00634138	0.0210063	0.0102016	0.00354125	0.00975813	0.0308218	0.0374255	0.00237606		0.00118441
ARO_2025_002_AR68 +B27 1.3	iTF-iTF (+B-27)	0.00428326	0.00167854	0.0028212	0.00176761	0.00459933	0.00440311	0.00531963	0.00170844	0.0026584	0.00123805	0.00406843	0.0015229	0.00156773	0.00134099	0.00250509	0.00114544	0.00381881	0.00295916	0.00317608	0.00199335	0.00221726				0.000665092	0.0011752				0.000461079		0.00069152	0.00191848	0.0487652	0.0107078	0.00229417	0.00307102	0.00402818	0.00525066	0.0175465	0.00899003	0.0032743	0.010065	0.0289978	0.0424561	0.00213291
ARO_2025_002_AR68 +L-car 1.1	iTF-iTF (+L-car)	0.00483751		0.00281779	0.00151189	0.00392256	0.0049286	0.00463921	0.00193644	0.00271356	0.00123877	0.00305447	0.00258877	0.00156337	0.00343449	0.00262509	0.002026	0.0023235	0.00300785	0.00249832		0.0086541	0.00152908	0.00159128	0.00172171			0.000977614	0.0012828	0.000322297	0.000547639		0.00102821	0.00180696	0.184424	0.0235201	0.00364542	0.04541	0.0136902	0.027574	0.0429179	0.0384161	0.00331057	0.0077762	0.0124275	0.0181899	0.00322242		0.0066215
ARO_2025_002_AR68 +L-car 1.2	iTF-iTF (+L-car)	0.00498135	0.00101189	0.0028506		0.00392802	0.00431312	0.00458617	0.00187292	0.0027947	0.00202671	0.00419604	0.00327631	0.00122928	0.00303762	0.00256311	0.00224005	0.00290909	0.0024984	0.00231448	0.00220001	0.00916707		0.0016619		0.000554221	0.00115399	0.000673981	0.00214483	0.000833136	0.00140202			0.00163294	0.190166	0.0256305	0.0049243	0.0472312	0.0135177	0.0267428	0.0407489	0.0376098	0.00271934	0.00931413	0.012547	0.0172532	0.00245179	0.00110218	0.00750401
ARO_2025_002_AR68 +L-car 1.3	iTF-iTF (+L-car)	0.00500867		0.00307762	0.00118827	0.00734721	0.00427501	0.00337178	0.00180533	0.00303136		0.00387478	0.00194362		0.00347759	0.00214572	0.0027525	0.002615	0.00262917	0.00214788	0.00191588	0.00891292		0.00175842	0.00183139		0.000990494	0.000930352	0.00176119	0.000477138	0.000429255		0.00109456	0.00128457	0.198491	0.024517	0.00581331	0.045936	0.0143457	0.0304964	0.0458196	0.0431694	0.00323989	0.00748648	0.0135844	0.0173415	0.00319939		0.00790798
ARO_2025_002_AR68 -B27 2.1	iTF-iTF	0.0042131	0.00241217	0.0037632	0.00250174	0.00925461	0.00482112	0.00419086	0.00309481			0.00299751	0.00174596	0.00109969	0.00282235		0.00250072	0.00272977	0.00393796	0.0022932	0.00174672	0.0190368	0.00292523		0.00178884				0.00156763	0.000834887	0.00022208		0.0023595	0.00179528	0.287002	0.0435135	0.00890362	0.0158514	0.0158819	0.050608	0.0610561	0.0924356	0.00397664	0.00831937	0.0119164	0.0124363	0.00649637	0.0016438	0.00303475
ARO_2025_002_AR68 -B27 2.2	iTF-iTF	0.00314456	0.0013826	0.00251505	0.00106893	0.00486047	0.00388383	0.00314723	0.00228976	0.00258287		0.00302667	0.00182634	0.00170591	0.00168295	0.00153451		0.00246212	0.00259078	0.00207394		0.0173436	0.00181192		0.00148578		0.000613946		0.00183651	0.0013435	0.000877007			0.00199612	0.251912	0.0369329	0.00825721	0.0136471	0.0148703	0.0421948	0.0571426	0.0810745	0.00313078	0.00640675	0.00922872	0.0117912	0.00588218		0.00342016
ARO_2025_002_AR68 -B27 2.3	iTF-iTF	0.0037784	0.00191436	0.00198777	0.00119932	0.00474415	0.00422882	0.00331155	0.00228279	0.00264517		0.00242075	0.0015754	0.000911429	0.00186195			0.00251771	0.00294689	0.00229163	0.00132647	0.01694	0.0031185				0.00116651		0.00127647	0.000804855	0.00107073			0.0014114	0.251439	0.0375652	0.00848939	0.0112464	0.0122803	0.0389527	0.0521188	0.0765493	0.00439612	0.00769352	0.00961859	0.0127009	0.00511452	0.00145048	0.00266357
ARO_2025_002_AR68 +B27 2.1	iTF-iTF (+B-27)	0.00373532	0.00155921	0.00285176		0.00461347	0.00488634	0.00376079	0.00162911	0.00197206		0.00607992	0.00225605			0.00209972	0.00102535	0.00382829	0.00207356	0.00315827		0.00343631				0.000796246				0.000728171	0.00111042		0.00136829	0.00196541	0.0699123	0.0145425	0.00192669	0.00309729	0.004536	0.00826976	0.0207742	0.0147554	0.00404784	0.0106978	0.0317011	0.0405682	0.00265969
ARO_2025_002_AR68 +B27 2.2	iTF-iTF (+B-27)	0.00243387		0.00282453	0.00162141	0.00229103	0.00543053	0.00252784	0.0013251	0.00265043		0.00772204	0.00344927		0.00125271		0.00184764	0.00494879	0.00274535	0.00442989		0.00234692				0.000749179								0.00228311	0.0516956	0.00989736	0.00187308	0.00172571	0.00301675	0.00717708	0.0108853	0.0113986	0.00318273	0.00829949	0.0244755	0.0315907	0.00172352
ARO_2025_002_AR68 +B27 2.3	iTF-iTF (+B-27)	0.00411668	0.00176127	0.00281933	0.00118773	0.00549501	0.0040411	0.00424503	0.00184997	0.00244051		0.00426736	0.00157042	0.00230536	0.00130767	0.00174004	0.00174189	0.00398634	0.00216356	0.00363743	0.00170313	0.00388203				0.000411915			0.00124031		0.000622204	0.000985895	0.000882337	0.00102893	0.0676649	0.0123783	0.00227714	0.00265499	0.00466509	0.00840207	0.0160465	0.0172093	0.00357215	0.0105133	0.0336111	0.0492434	0.00273027
ARO_2025_002_AR68 +L-car 2.1	iTF-iTF (+L-car)	0.00531717	0.00327031	0.00259978		0.00744301	0.0039889	0.00481163	0.00232486	0.00314617	0.00141649	0.00234639	0.00178227		0.00440972	0.00245654	0.00262209		0.00221825		0.00220572	0.0110115	0.00195893	0.00257071		3.09457e-05	0.000801897	0.00102166	0.00180797	0.0020953	0.000825846			0.00154446	0.200904	0.0290729	0.00459814	0.054098	0.0162342	0.0338032	0.0467289	0.0615281	0.0036053	0.0102813	0.0100719	0.0120664	0.00424822		0.010379
ARO_2025_002_AR68 +L-car 2.2	iTF-iTF (+L-car)	0.00391437	0.00111797	0.00208763	0.00132048	0.00463216	0.00249683	0.0030262	0.00201922	0.00270233	0.00180097	0.00211023			0.00349245	0.00165439	0.00154641	0.00226168	0.00155019	0.00114381		0.00855353		0.0015033			0.00132165	0.000501518	0.00125494	0.000820872	0.00094941				0.158963	0.0219903	0.00238921	0.0387868	0.0134349	0.0232401	0.0407455	0.0502019	0.00265288	0.00724701	0.00807136	0.0104817	0.00353874		0.00737279
ARO_2025_002_AR68 +L-car 2.3	iTF-iTF (+L-car)	0.00405745	0.00145662	0.00242002		0.00583074	0.00313477	0.00387415	0.00222231	0.00331969	0.00185296			0.00165502	0.00372571	0.00273563	0.00149899					0.00820374	0.00113441			0.000542406	0.00054496	0.00167658	0.00150909	0.000852435	0.000882479			0.00174482	0.173405	0.0222304	0.0033055	0.044772	0.0129867	0.0292979	0.0454514	0.053904	0.00285156	0.00866192	0.00896665	0.012015	0.00340689		0.0083742
ARO_2025_002_AR68 -B27 3.1	iTF-iTF	0.00351718	0.00210272	0.00293201	0.00124304	0.00477726	0.00442201	0.00450608	0.00228294	0.00231619	0.00167999	0.00260683			0.00341538	0.00153781		0.00328062	0.00311401	0.00321052		0.0175044	0.00316616		0.00239972		0.00121858		0.00206363	0.00120923	0.000444098		0.00160822	0.00155383	0.262138	0.0414534	0.00867437	0.0130971	0.0161142	0.0408255	0.0528726	0.0788622	0.00339989	0.00587151	0.0112344	0.0128281	0.00596783	0.00205345	0.00371999
ARO_2025_002_AR68 -B27 3.2	iTF-iTF	0.00228387		0.00192067		0.00362432	0.00280943	0.00295955	0.00177033	0.00187864		0.00206096	0.00138761	0.0011106	0.00262853	0.00199775	0.00174795	0.00305337	0.00182459	0.00209168		0.0128161			0.00126443		0.000878716	0.000827071	0.00218044	0.000580449	0.00035117		0.000888598	0.00164642	0.198491	0.0316805	0.0068713	0.00937703	0.0104495	0.0289914	0.0442289	0.0629286	0.00238589	0.00565155	0.00842291	0.0107267	0.00433286	0.00146864	0.00218095
ARO_2025_002_AR68 +B27 3.1	iTF-iTF (+B-27)	0.00296825	0.00249953	0.00263655	0.00108725	0.00478373	0.00375561	0.0043551	0.00215791	0.00242347		0.00339388	0.00136895	0.00185232		0.00138142	0.00138903	0.00372615	0.00211823	0.00323417		0.00299733				0.000438388					0.000878766	0.00155756	0.00138645	0.000968141	0.0606399	0.0101888	0.00201262	0.00212676	0.00425928	0.00716535	0.0232441	0.0141402	0.00351709	0.012276	0.0344225	0.0408896	0.00266618
ARO_2025_002_AR68 +B27 3.2	iTF-iTF (+B-27)	0.00438529	0.00230101	0.00332238		0.00613837	0.00324029	0.00479565	0.00201771	0.00315981		0.00289413		0.001431	0.00137604	0.00184597		0.00328236		0.00266666	0.00259455	0.00312657				0.000807097				0.000659899		0.00133772	0.00137005	0.00142048	0.0613341	0.0124573	0.00181341	0.0024657	0.0043038	0.00598313	0.0142143	0.0138944	0.0040792	0.0138629	0.0382658	0.0454299	0.00233163
ARO_2025_002_AR68 +B27 3.3	iTF-iTF (+B-27)	0.00276136	0.00181769	0.0027678		0.00466011	0.00361683	0.00386769		0.00236168		0.00263358		0.00177956	0.00145118	0.00165273		0.00269013	0.00138523	0.00268258	0.00163286	0.00216233				0.000347913						0.00113799	0.000784404	0.00174597	0.0544284	0.0103623	0.00150406	0.00217447	0.00391379	0.00753578	0.0122572	0.0139574	0.00315365	0.0112981	0.0340373	0.0410646	0.00258785
ARO_2025_002_AR68 +L-car 3.1	iTF-iTF (+L-car)	0.00432911		0.00213308		0.00389758	0.00359004	0.00328992	0.00227841	0.00296822	0.00172063	0.00262217	0.00196947		0.0036685	0.00185388	0.00153885	0.00279697	0.00160983	0.00153755		0.00978809	0.00165328		0.00129664		0.000317884	0.00148936	0.00144014	0.000632046	0.00098893			0.00137587	0.177517	0.0254892	0.00423196	0.0455097	0.0130975	0.0310757	0.0449337	0.0555037	0.00239814	0.00844325	0.0109473	0.0137839	0.00356954		0.00784773
ARO_2025_002_AR68 +L-car 3.2	iTF-iTF (+L-car)	0.00443936		0.00240273	0.00130891	0.00411803	0.00388239	0.00372461	0.00170195	0.0036037	0.00208035	0.00244307	0.00167681		0.00365497	0.00163233		0.0022948	0.00229638		0.00214325	0.00864559	0.00142985	0.00147654	0.00136607	0.000968084	0.00127486	0.000949639	0.00110328	0.000504862	0.000974434			0.00185073	0.172288	0.0227028	0.0038198	0.0432175	0.0133389	0.0308421	0.0430934	0.0527215	0.00283593	0.00886331	0.0110708	0.0153972	0.00346555		0.0076428
ARO_2025_002_AR68 +L-car 3.3	iTF-iTF (+L-car)	0.00348452	0.00154839	0.00160355		0.00444267	0.00303764	0.00265368		0.00204652	0.00137466	0.0012313			0.00312139		0.001186	0.00239069				0.00679253	0.00150872	0.00155593				0.000127081	0.00130881	0.000470349	0.000571738			0.00110149	0.13448	0.016709	0.0024962	0.0316731	0.0109191	0.0207995	0.0371904	0.041992	0.00238902	0.00599262	0.0082154	0.0112642	0.00231652		0.00578803
[truncated: 1,002 more columns]
